# Supplementary material for: If self‐shading is so bad, why is there so much? Short shoots reconcile costs and benefits
Source: New Phytol. 2022 Dec 21;237(5):1684–95. doi: 10.1111/nph.18636 (PMC10107860; doi:10.1111/nph.18636)
Supplement: Supplementary file 2 — Table S1 Light interception by simulated mock‐ups and related costs. [file NPH-237-1684-s001.xlsx]

## Sheet: Information
New Phytologist Supporting Information
Article title:	If self-shading is so bad, why is there so much? Short shoots reconcile costs and benefits.
Authors:	Alexandre de Haldat du Lys, Mathieu Millan, Jean-François Barczi, Yves Caraglio, Guy F. Midgley, Tristan Charles-Dominique.
Article acceptance date:	19 November 2022

## Sheet: Table S1
	Table S1 Light interception by simulated mockups and related costs. This table summarizes light interception and costs for the 3 morphotypes for wich we varied the number of short shoots (3 levels) and leaf size (3 levels). In the lower panel, the internode lengths of short shoots were increased to match those of long shoots. LS = Long Shoot; SS = Short shoot.
		Impact of short shoot number per long shoot ratio		Morphotype1																				Morphotype2																			Morphotype3
		leaf area of long and short shoots	cm²	36																				29																			21
		Short shoots ratio		11.667						31.5285						50.5365								12.051							25.6127					50.698							15.8689						46.0892
		Short shoots with short internodes
				LS	SS	Sum		global		LS	SS	global	Sum			LS	SS			Sum		global		LS	SS	global		Sum			LS	SS	Sum	global		LS	SS	global		Sum			LS	SS	global	Sum			LS
		Light intercepted	joule	3.22788e+06	1.08505e+07	1.40784e+07		1.40784e+07		3.02898e+06	16706311	1.97353e+07	1.97353e+07			2.90234e+06	1.81124e+07			2.10148e+07		2.10148e+07		1.00493e+06	1.08505e+07	1.18554e+07		1.18554e+07			3.02898e+06	1.63687e+07	1.93977e+07	1.93977e+07		2.90234e+06	1.81124e+07	2.10148e+07		2.10148e+07			501301	1.84962e+06	2.35092e+06	2.35092e+06			418253
		Light intercepted per unit area	Joule/cm²	51.8525	23			27.0612		47.3931	11	14.1328				44.8515	8.39765					9.45969		55.097	38.3503	40.262					54.0058	27.4185		29.0111		52.5293	17.5863	18.678					53.4141	38.8412	41.225				52.7081
		Yield	joule/g	921.467	1468.97			1288.87		842.095	776.294	779.08				797.212	519.656					545.152		855.389	2072.69	2072.69					845.163	1541.93		1412.13		820.52	1004.79	984.879					502.002	866.123	749.685				494.402
		Short shoots with long internodes
				LS	SS	Sum		global		LS	SS	global	Sum			LS	SS			Sum		global		LS	SS	global		Sum			LS	SS	Sum	global		LS	SS	global		Sum			LS	SS	global	Sum			LS
		Light intercepted	joule	3.48091e+06	9.68218e+06			1.31631e+07		3.34909e+06	1.53092e+07	1.86583e+07				2.82958e+06	1.73012e+07					2.01308e+07		990491	6.642e+06	7.63249e+06					1.07292e+06	1.16769e+07		1.27499e+07		1.0381e+06	1.56115e+07	1.66496e+07					499069	2.10925e+06	2.60832e+06				414685
		Light intercepted per unit area	Joule/cm²	51	39			42.5299		47	28	31.0886				44	20					22.6449		54.3712	47.2101	30.3838					51.9422	36.2023		20.1811		48.9166	24.111	12.378					53.185	44.1423	45.6149				52.2841
		Yield	joule/g	906.324	714.729			756.548		846.289	514.472	553.099				785.317	373.101					402.893		844.067	812.361	816.34					812.856	622.947		635.428		764.011	414.882	426.831					499.849	431.077	442.552				490.426
		Impact of short shoot Leaf size		Morphotype1																				Morphotype2																			Morphotype3
		short shoots ratio		18																				19																			23
		Leaf area of short shoot	cm²	23						29						49								16							29					46							6						12
		Short shoots with short internodes
				LS	SS	Sum		global		LS	SS	global	Sum			LS	SS			Sum		global		LS	SS	global		Sum			LS	SS	Sum	global		LS	SS	global		Sum			LS	SS	global	Sum			LS
		Light intercepted	joule	3.37015e+06	9.26381e+06			1.2634e+07		3.22083e+06	1.36162e+07	1.6837e+07				3.05182e+06	1.69707e+07			2.00225e+07		2.00225e+07		1.12758e+06	4.87447e+06	6.00204e+06					1.10275e+06	8.4985e+06		9.60126e+06		1.07292e+06	1.16769e+07	1.27499e+07		1.27499e+07			304863	506229	811092				296462
		Light intercepted per unit area	Joule/cm²	52.6489	18			23.517		50.352	14	18.4103				47.7335	12					14.5493		55.5164	30.9426	34.6353					54.9203	30.6443		32.8415		54.0058	27.4185	29.0111					54.7463	29.1967	34.7834				54.4
		Yield	joule/g	935.484	710.901			753.774		894.671	817.507	823.903				848.144	802.37					802.161		868.792	978.74	949.748					859.465	1382.94		1266.18		845.163	1541.93	1412.13					511.384	660.376	599.441				508.15
		short shoot with long internodes
				LS	SS	Sum		global		LS	SS	global	Sum			LS	SS			Sum		global		LS	SS	global		Sum			LS	SS	Sum	global		LS	SS	global		Sum			LS	SS	global	Sum			LS
		Light intercepted	joule	3.66473e+06	7.86047e+06			1.15252e+07		3.52143e+06	1.22815e+07	1.58029e+07				3.37755e+06	1.57495e+07					1.91271e+07		1.12758e+06	4.87447e+06	6.00204e+06					1.10275e+06	8.4985e+06		9.60126e+06		1.07292e+06	1.16769e+07	1.27499e+07					304863	506229	811092				296462
		Light intercepted per unit area	Joule/cm²	51.8227	40.8592			44.5018		49.7963	34.9586	38.3545				47.7618	28.6914					31.867		54.5043	41.8355	25.5627					53.3445	41.0877		24.3143		51.9422	36.2023	20.1811					54.2614	37.8533	41.4275				53.7625
		Yield	joule/g	925.133	293.993			376.259		889.689	437.536	493.528				853.586	529.201					566.948		852.95	291.229	332.266					834.803	482.369		506.905		812.856	622.947	635.428					506.855	141.99	179.048				502.194
[truncated: 7 more columns]
