# Supplementary material for: If self‐shading is so bad, why is there so much? Short shoots reconcile costs and benefits
Source: New Phytol. 2022 Dec 21;237(5):1684–95. doi: 10.1111/nph.18636 (PMC10107860; doi:10.1111/nph.18636)
Supplement: Supplementary file 3 — Table S2 Average specific values for each shoot type (short and long shoots) of five morphological variables. [file NPH-237-1684-s004.xlsx]

## Sheet: Information
New Phytologist Supporting Information
Article title:	If self-shading is so bad, why is there so much? Short shoots reconcile costs and benefits.
Authors:	Alexandre de Haldat du Lys, Mathieu Millan, Jean-François Barczi, Yves Caraglio, Guy F. Midgley, Tristan Charles-Dominique.
Article acceptance date:	19 November 2022

## Sheet: Table S2
Table S2 Average specific values for each shoot type (short shoots and long shoots) of five morphological variables. All presented values are average values calculated on 5 individuals per species. The ratio of short shoots to long shoots is used to classify the species (quartile ranking) into three classes: Morphotype1 (lower than the first quartile; n=8 spp.), Morphotype2 (between the first and…
Species		Stem dry matter			Leaf dry matter			Cumulative leaf area			Number of leaves			Number of shoots		Ratio		Morphotype
		g/shoot			g/shoot			cm²/shoot			leaves/shoot			per reiterated complex
		Long shoots	Short shoots		Long shoots	Short shoots		Long shoots	Short shoots		Long shoots	Short shoots		Long shoots	Short shoots	Short shoots:Long shoots		Quartile ranking using Ratio
Acacia gerrardii Benth.		1.949	0.017		1.044	0.195		60.53	13.51		13.2	4.4		6.2	220.6	51		2
Acacia grandicornuta Gerstner		1.159	0.009		0.511	0.228		36.3	12.4		12	4.3		1.6	211.2	164		3
Acacia karroo Hayne		1.301	0.013		1.468	0.204		94.83	18.81		14.4	3.8		5.8	205.8	77		3
Acacia nigrescens Oliv.		0.475	0.013		0.901	0.285		76.15	23.59		6.3	2.8		11.4	138	15		2
Acacia nilotica (L.) Willd. ex Delil		1.623	0.014		1.005	0.211		63.71	16.08		17.5	5.4		5.6	208.2	43		2
Acacia robusta Burch.		5.926	0.051		4.636	1.233		280.72	71.13		15.3	4.3		5	205.2	78		3
Acacia tortilis (Forssk.) Hayne		1.136	0.008		0.473	0.076		39.42	7.11		13.7	4.6		5	216.4	79		3
Acer campestre L.		0.361	0.018		1.507	0.348		242.87	69.47		8.8	5.7		25.4	200.6	8		1
Acer monspessulanum L.		0.102	0.012		0.453	0.212		73.07	40.51		8.4	5.7		9.2	173.8	22		2
Alnus glutinosa (L.) Gaertn.		0.177	0.024		0.78	0.176		246.6	55.47		6.8	3.6		34.2	181.2	6		1
Amelanchier ovalis Medik.		0.246	0.014		0.356	0.067		38.03	8.27		10.3	3.8		18	113	6		1
Crataegus monogyna Jacq.		0.305	0.012		0.724	0.128		114.3	19.29		18.5	7.2		15.4	197.8	49		2
Dichrostachys cinerea (L.) Wight & Arn.		0.64	0.01		1.61	0.396		130.43	36.57		6.8	1.9		9.4	172.4	36		2
Gleditsia triacanthos L.		0.772	0.03		3.957	0.903		552.59	116.61		13.1	4.6		16	214	23		2
Gymnosporia harveyana Loes.		0.289	0.012		0.251	0.051		28.98	6.3		10.8	4.5		14	190.6	18		2
Gymnosporia nemorosa (Eckl. & Zeyh.) Szyszyl.		1.954	0.029		2.135	0.349		134.67	21.6		24.3	7.1		7.2	194	31		2
Gymnosporia senegalensis (Lam.) Loes.		0.507	0.008		2.125	0.22		120.33	13.9		18.4	2.7		44.2	148	4		1
Micrococca capensis (Baill.) Prain		0.463	0.006		0.699	0.025		151.34	7.4		14.1	4.5		6.6	180.4	42		2
Plectroniella armata (K. Schum.) Robyns		0.809	0.01		0.959	0.177		131.3	23.85		17.8	3.4		6.4	223.2	65		3
Populus alba L.		0.185	0.028		0.601	0.312		90.97	47.11		9.7	4.9		30.6	190.8	6		1
Populus nigra L.		0.165	0.036		0.795	0.262		116.86	41.73		10.2	5		39	201.4	6		1
Prunus dulcis (Mill.) D.A.Webb		1.208	0.074		3.264	0.384		280.88	37.64		27	7.3		9.4	193.2	24		2
Prunus mahaleb L.		0.129	0.02		0.25	0.084		36.45	12.46		13.8	5		29	217.8	9		1
Prunus spinosa L.		0.33	0.01		0.311	0.042		23.84	4.27		15.8	5.2		2	179	113		3
Pyracantha coccinea M.Roem.		0.362	0.012		0.481	0.216		50.45	20.2		20.8	7.9		5.8	286	70		3
Pyrus spinosa Forssk.		0.486	0.024		0.545	0.213		60.61	29.9		16.7	6.4		8.8	246	32		2
Rhus pentheri Zahlbr.		0.193	0.006		0.52	0.05		66.56	6.8		14.4	2.8		10.2	184.4	21		2
Robinia pseudoacacia L.		0.618	0.058		3.31	0.733		705.72	199.28		8.4	4.1		52	182.4	4		1
Scolopia zeyheri (Nees) Harv.		1.015	0.005		1.034	0.079		142.67	11.44		19.2	3.8		19.6	191.8	14		2
Spirostachys africana Sond.		0.272	0.005		0.557	0.078		44.71	6.67		14.9	3		3.4	166.6	114		3
