# Supplementary material for: If self‐shading is so bad, why is there so much? Short shoots reconcile costs and benefits
Source: New Phytol. 2022 Dec 21;237(5):1684–95. doi: 10.1111/nph.18636 (PMC10107860; doi:10.1111/nph.18636)
Supplement: Supplementary file 4 — Note S1 Compressed archive containing all AMAPSIM parameter files and scripts of the simulations performed. Please note: Wiley is not responsible for the content or functionality of any Supporting Information supplied by the authors. Any queries (other than missing material) should be directed to the New Phytologist Central Office. [file NPH-237-1684-s002.file]

Archive with 318 entries (317 files):
- supplementaryMaterial
- supplementaryMaterial/pascourtmedianecourtlightisofeuille.fpa
- supplementaryMaterial/pascourtquartile3Troll.cfg
- supplementaryMaterial/quartile3courtmedfeuillemed.headeropf
- supplementaryMaterial/pascourtquartile3courtmedfeuillecourtpetites.ops
- supplementaryMaterial/pascourtcourtmedfeuillecourtmed.dta
- supplementaryMaterial/pascourtmedianecourtmedfeuillecourtpetites.fpa
- supplementaryMaterial/quartile3Troll.ops
- supplementaryMaterial/quartile3courtmedfeuillecourtpetites.headeropf
- supplementaryMaterial/pascourtmedianeRauh.ops
- supplementaryMaterial/pascourtcourtlongmed.ops
- supplementaryMaterial/medianecourtfortisofeuille.cfg
- supplementaryMaterial/HOWTO.pdf
- supplementaryMaterial/pascourtcourtmedfeuillecourtgrosses.fpa
- supplementaryMaterial/pascourtquartile3courtmedfeuillecourtgrosses.fca
- supplementaryMaterial/pascourtquartile3courtmedfeuillecourtgrosses.ops
- supplementaryMaterial/courtmedfeuillecourtpetites.fca
- supplementaryMaterial/pascourtquartile1Rauh.fpa
- supplementaryMaterial/quartile3courtmedisofeuille.dta
- supplementaryMaterial/pascourtquartile3courtfort.cfg
- supplementaryMaterial/pascourtcourtmedfeuillecourtmed.fca
- supplementaryMaterial/quartile1Rauh.cmd
- supplementaryMaterial/pascourtcourtmedfeuillecourtmed.ops
- supplementaryMaterial/pascourtquartile3courtlightisofeuille.cmd
- supplementaryMaterial/courtmedfeuillecourtgrosses.fca
- supplementaryMaterial/quartile3courtfort.fpa
- supplementaryMaterial/quartile3Troll.cfg
- supplementaryMaterial/courtmedfeuillecourtmed.cfg
- supplementaryMaterial/pascourtcourtmedfeuillecourtpetites.cfg
- supplementaryMaterial/quartile3Troll.png
- supplementaryMaterial/quartile3Troll.cmd
- supplementaryMaterial/quartile3courtmedfeuillecourtmed.headeropf
- supplementaryMaterial/pascourtquartile3courtmedisofeuille.fpa
- supplementaryMaterial/courtmedfeuillecourtmed.dta
- supplementaryMaterial/quartile3courtlightisofeuille.cmd
- supplementaryMaterial/medianecourtmedisofeuille.ops
- supplementaryMaterial/pascourtquartile3courtmedisofeuille.headeropf
- supplementaryMaterial/medianecourtmedfeuillecourtgrosses.cmd
- supplementaryMaterial/pascourtquartile1Rauhpetit.dta
- supplementaryMaterial/pascourtquartile3courtmedfeuillecourtpetites.dta
- supplementaryMaterial/pascourtmedianecourtfortisofeuille.fpa
- supplementaryMaterial/medianeRauh.headeropf
- supplementaryMaterial/medianecourtmedisofeuille.dta
- supplementaryMaterial/medianecourtmedfeuillecourtpetites.dta
- supplementaryMaterial/pascourtcourtmedfeuillecourtmed.cmd
- supplementaryMaterial/pascourtquartile3courtfort.headeropf
- supplementaryMaterial/quartile1Rauh.headeropf
- supplementaryMaterial/quartile3courtmedfeuillecourtmed.dta
- supplementaryMaterial/courtmedfeuillecourtpetites.cmd
- supplementaryMaterial/pascourtcourtlightisofeuille.cfg
- supplementaryMaterial/pascourtquartile3courtfortisofeuille.headeropf
- supplementaryMaterial/pascourtquartile3courtmedfeuillecourtmed.fpa
- supplementaryMaterial/medianecourtfortisofeuille.cmd
- supplementaryMaterial/pascourtquartile3courtmedfeuillecourtpetites.cfg
- supplementaryMaterial/pascourtquartile1Rauhpetit.cmd
- supplementaryMaterial/pascourtmedianecourtfortisofeuille.headeropf
- supplementaryMaterial/pascourtcourtmedfeuillecourtpetites.fca
- supplementaryMaterial/pascourtcourtmedfeuillecourtgrosses.ops
- supplementaryMaterial/pascourtmedianecourtmedfeuillecourtmed.dta
- supplementaryMaterial/medianecourtmedfeuillecourtgrosses.ops
- supplementaryMaterial/pascourtmedianecourtmedisofeuille.fca
- supplementaryMaterial/pascourtquartile3courtmedfeuillemed.fca
- supplementaryMaterial/medianecourtmedfeuillecourtgrosses.cfg
- supplementaryMaterial/quartile3courtmedfeuillecourtgrosses.dta
- supplementaryMaterial/medianecourtmedfeuillecourtpetites.fca
- supplementaryMaterial/quartile3courtmedfeuillecourtgrosses.ops
- supplementaryMaterial/pascourtcourtmedisofeuille.fpa
- supplementaryMaterial/medianecourtlightisofeuille.fpa
- supplementaryMaterial/pascourtmedianeRauh.fca
- supplementaryMaterial/quartile3courtfortisofeuille.cmd
- supplementaryMaterial/quartile3courtfort.cfg
- supplementaryMaterial/medianecourtmedisofeuille.headeropf
- supplementaryMaterial/pascourtquartile3courtmedfeuillemed.headeropf
- supplementaryMaterial/medianecourtmedfeuillecourtmed.fca
- supplementaryMaterial/pascourtquartile3Troll.dta
- supplementaryMaterial/quartile3courtlightisofeuille.fca
- supplementaryMaterial/quartile3courtmedisofeuille.cfg
- supplementaryMaterial/quartile3courtmedfeuillemed.fca
- supplementaryMaterial/pascourtquartile3courtlightisofeuille.dta
- supplementaryMaterial/pascourtcourtlightisofeuille.dta
- supplementaryMaterial/pascourtlight.groovy
- supplementaryMaterial/quartile3courtmedfeuillecourtgrosses.cmd
- supplementaryMaterial/pascourtmedianecourtfortisofeuille.fca
- supplementaryMaterial/pascourtmedianecourtlightisofeuille.headeropf
- supplementaryMaterial/quartile3courtmedisofeuille.headeropf
- supplementaryMaterial/courtmedfeuillecourtmed.ops
- supplementaryMaterial/pascourtmedianecourtmedfeuillecourtmed.cmd
- supplementaryMaterial/pascourtcourtfortisofeuille.fca
- supplementaryMaterial/courtmedfeuillecourtgrosses.ops
- supplementaryMaterial/quartile3courtfortisofeuille.dta
- supplementaryMaterial/pascourtcourtmedfeuillecourtgrosses.cmd
- supplementaryMaterial/pascourtcourtmedfeuillecourtgrosses.headeropf
- supplementaryMaterial/medianecourtmedfeuillecourtmed.fpa
- supplementaryMaterial/pascourtquartile1Rauh.cmd
- supplementaryMaterial/quartile3courtfortisofeuille.headeropf
- supplementaryMaterial/pascourtmedianecourtmedisofeuille.fpa
- supplementaryMaterial/medianecourtmedfeuillecourtgrosses.headeropf
- supplementaryMaterial/extractionpascourt.groovy
- supplementaryMaterial/pascourtquartile3courtmedfeuillecourtgrosses.cmd
- supplementaryMaterial/pascourtquartile1Rauh.ops
- supplementaryMaterial/pascourtquartile3courtlightisofeuille.cfg
- supplementaryMaterial/extraction.groovy
- supplementaryMaterial/pascourtcourtmedisofeuille.headeropf
- supplementaryMaterial/medianecourtmedisofeuille.fca
- supplementaryMaterial/pascourtquartile3courtmedisofeuille.ops
- supplementaryMaterial/quartile3Troll.fpa
- supplementaryMaterial/quartile1Rauh.cfg
- supplementaryMaterial/courtmedisofeuille.cmd
- supplementaryMaterial/pascourtquartile3courtmedisofeuille.dta
- supplementaryMaterial/medianecourtlightisofeuille.headeropf
- supplementaryMaterial/pascourtmedianecourtlightisofeuille.ops
- supplementaryMaterial/quartile3courtmedfeuillecourtgrosses.fca
- supplementaryMaterial/pascourtcourtmedfeuillecourtmed.fpa
- supplementaryMaterial/courtmedfeuillecourtgrosses.cmd
- supplementaryMaterial/quartile1Rauh.fpa
- supplementaryMaterial/pascourtquartile3courtlightisofeuille.headeropf
- supplementaryMaterial/pascourtquartile3courtmedisofeuille.cmd
- supplementaryMaterial/medianecourtfortisofeuille.fpa
- supplementaryMaterial/quartile3courtmedfeuillecourtpetites.ops
- supplementaryMaterial/pascourtquartile3courtfortisofeuille.cfg
- supplementaryMaterial/pascourtmedianecourtmedfeuillecourtmed.ops
- supplementaryMaterial/pascourtcourtmedfeuillecourtgrosses.fca
- supplementaryMaterial/pascourtquartile3courtmedfeuillecourtpetites.fpa
- supplementaryMaterial/quartile3Troll.dta
- supplementaryMaterial/quartile3courtlightisofeuille.ops
- supplementaryMaterial/pascourtmedianeRauh.cmd
- supplementaryMaterial/quartile3courtmedfeuillemed.fpa
- supplementaryMaterial/pascourtquartile3courtmedfeuillecourtgrosses.fpa
- supplementaryMaterial/courtmedfeuillecourtgrosses.fpa
- supplementaryMaterial/quartile3courtmedfeuillecourtmed.cfg
- supplementaryMaterial/pascourtcourtmedfeuillecourtmed.headeropf
- supplementaryMaterial/courtmedisofeuille.cfg
- supplementaryMaterial/pascourtquartile3courtlightisofeuille.fpa
- supplementaryMaterial/pascourtmedianecourtmedfeuillecourtpetites.cfg
- supplementaryMaterial/pascourtcourtfortisofeuille.headeropf
- supplementaryMaterial/pascourtquartile1Rauhpetit.ops
- supplementaryMaterial/medianeRauh.ops
- supplementaryMaterial/quartile3courtfort.dta
- supplementaryMaterial/pascourtquartile1Rauhpetit.cfg
- supplementaryMaterial/quartile3courtmedfeuillecourtpetites.cmd
- supplementaryMaterial/pascourtmedianecourtmedisofeuille.cfg
- supplementaryMaterial/pascourtmedianecourtmedfeuillecourtpetites.dta
- supplementaryMaterial/pascourtmedianecourtmedfeuillecourtgrosses.fca
- supplementaryMaterial/pascourtquartile3courtmedisofeuille.cfg
- supplementaryMaterial/quartile3courtmedisofeuille.fca
- supplementaryMaterial/pascourtquartile3courtfortisofeuille.cmd
- supplementaryMaterial/pascourtmedianecourtmedfeuillecourtgrosses.fpa
- supplementaryMaterial/pascourtmedianecourtmedfeuillecourtmed.cfg
- supplementaryMaterial/pascourtmedianecourtmedfeuillecourtmed.fca
- supplementaryMaterial/pascourtquartile3courtmedisofeuille.fca
- supplementaryMaterial/courtmedisofeuille.fpa
- supplementaryMaterial/pascourtquartile3courtmedfeuillecourtpetites.fca
- supplementaryMaterial/pascourtcourtfortisofeuille.dta
- supplementaryMaterial/pascourtmedianecourtlightisofeuille.fca
- supplementaryMaterial/medianecourtmedisofeuille.fpa
- supplementaryMaterial/quartile3courtmedfeuillecourtpetites.cfg
- supplementaryMaterial/medianecourtmedfeuillecourtgrosses.fca
- supplementaryMaterial/courtmedfeuillecourtgrosses.dta
- supplementaryMaterial/courtmedisofeuille.headeropf
- supplementaryMaterial/courtmedfeuillecourtmed.fca
- supplementaryMaterial/quartile3Troll.fca
- supplementaryMaterial/pascourtcourtlightisofeuille.fpa
- supplementaryMaterial/quartile3courtmedfeuillecourtgrosses.headeropf
- supplementaryMaterial/pascourtcourtfortisofeuille.cfg
- supplementaryMaterial/medianecourtmedfeuillecourtpetites.fpa
- supplementaryMaterial/medianecourtmedfeuillecourtmed.cfg
- supplementaryMaterial/quartile3courtmedfeuillecourtpetites.fpa
- supplementaryMaterial/courtmedfeuillecourtgrosses.headeropf
- supplementaryMaterial/pascourtcourtlightisofeuille.ops
- supplementaryMaterial/pascourtcourtmedisofeuille.fca
- supplementaryMaterial/pascourtquartile3courtmedfeuillecourtmed.ops
- supplementaryMaterial/pascourtmedianecourtmedfeuillecourtgrosses.ops
- supplementaryMaterial/pascourtquartile3courtmedfeuillecourtmed.headeropf
- supplementaryMaterial/pascourtmedianecourtfortisofeuille.cfg
- supplementaryMaterial/pascourtmedianecourtmedfeuillecourtgrosses.dta
- supplementaryMaterial/pascourtcourtmedfeuillecourtgrosses.dta
- supplementaryMaterial/quartile3courtmedisofeuille.fpa
- supplementaryMaterial/medianecourtmedfeuillecourtmed.ops
- supplementaryMaterial/medianeRauh.fpa
- supplementaryMaterial/pascourtcourtmedfeuillecourtpetites.headeropf
- supplementaryMaterial/quartile1Rauh.fca
- supplementaryMaterial/pascourtcourtmedfeuillecourtpetites.dta
- supplementaryMaterial/pascourtcourtmedisofeuille.cfg
- supplementaryMaterial/pascourtmedianecourtmedfeuillecourtgrosses.cmd
- supplementaryMaterial/medianecourtmedfeuillecourtpetites.headeropf
- supplementaryMaterial/pascourtmedianecourtmedfeuillecourtmed.headeropf
- supplementaryMaterial/pascourtmedianecourtmedfeuillecourtgrosses.cfg
- supplementaryMaterial/pascourttouille_surface_path.groovy
- supplementaryMaterial/quartile3courtmedfeuillecourtmed.fca
- supplementaryMaterial/medianecourtmedfeuillecourtpetites.cmd
- supplementaryMaterial/medianecourtmedisofeuille.cfg
- supplementaryMaterial/quartile3courtfortisofeuille.fpa
- supplementaryMaterial/pascourtquartile3courtmedfeuillecourtgrosses.headeropf
- supplementaryMaterial/pascourtquartile3Troll.fpa
- supplementaryMaterial/medianecourtfortisofeuille.headeropf
- supplementaryMaterial/quartile3courtmedfeuillecourtmed.fpa
- supplementaryMaterial/medianecourtlightisofeuille.fca
- supplementaryMaterial/medianecourtlightisofeuille.ops
- supplementaryMaterial/medianeRauh.fca
- supplementaryMaterial/pascourtquartile3Troll.ops
- supplementaryMaterial/pascourtquartile1Rauhpetit.headeropf
- supplementaryMaterial/pascourtcourtmedisofeuille.dta
- supplementaryMaterial/courtmedisofeuille.ops
- supplementaryMaterial/courtmedisofeuille.fca
- supplementaryMaterial/pascourtquartile3courtmedfeuillemed.dta
- supplementaryMaterial/medianecourtfortisofeuille.fca
- supplementaryMaterial/medianecourtfortisofeuille.ops
- supplementaryMaterial/pascourtmedianecourtlightisofeuille.cmd
- supplementaryMaterial/medianecourtmedfeuillecourtgrosses.fpa
- supplementaryMaterial/quartile3courtfort.headeropf
- supplementaryMaterial/quartile3courtlightisofeuille.dta
- supplementaryMaterial/courtmedfeuillecourtmed.cmd
- supplementaryMaterial/pascourtmedianecourtlightisofeuille.cfg
- supplementaryMaterial/quartile3courtmedfeuillecourtgrosses.fpa
- supplementaryMaterial/medianeRauh.cfg
- supplementaryMaterial/pascourtmedianecourtfortisofeuille.ops
- supplementaryMaterial/pascourtmedianecourtmedfeuillecourtpetites.fca
- supplementaryMaterial/medianecourtmedisofeuille.cmd
- supplementaryMaterial/quartile3courtfortisofeuille.ops
- supplementaryMaterial/medianecourtmedfeuillecourtmed.cmd
- supplementaryMaterial/pascourtcourtmedfeuillecourtpetites.ops
- supplementaryMaterial/pascourtcourtfortisofeuille.fpa
- supplementaryMaterial/pascourtcourtlongfort.ops
- supplementaryMaterial/pascourtquartile1Rauh.dta
- supplementaryMaterial/courtmedfeuillecourtpetites.ops
- supplementaryMaterial/quartile3courtmedfeuillecourtpetites.dta
- supplementaryMaterial/pascourtcourtfortisofeuille.cmd
- supplementaryMaterial/medianecourtlightisofeuille.cmd
- supplementaryMaterial/pascourtmedianeRauh.fpa
- supplementaryMaterial/pascourtquartile3courtfortisofeuille.dta
- supplementaryMaterial/courtmedisofeuille.dta
- supplementaryMaterial/pascourtquartile3courtfortisofeuille.ops
- supplementaryMaterial/pascourtquartile1Rauhpetit.fpa
- supplementaryMaterial/pascourtcourtlightisofeuille.headeropf
- supplementaryMaterial/courtmedfeuillecourtpetites.fpa
- supplementaryMaterial/quartile3courtmedfeuillemed.dta
- supplementaryMaterial/quartile3courtfortisofeuille.cfg
- supplementaryMaterial/pascourtmedianecourtmedfeuillecourtgrosses.headeropf
- supplementaryMaterial/pascourtquartile1Rauh.cfg
- supplementaryMaterial/pascourtquartile3courtfortisofeuille.fca
- supplementaryMaterial/pascourtcourtmedfeuillecourtgrosses.cfg
- supplementaryMaterial/medianecourtmedfeuillecourtpetites.ops
- supplementaryMaterial/pascourtquartile3courtmedfeuillecourtmed.cfg
- supplementaryMaterial/courtmedfeuillecourtpetites.dta
- supplementaryMaterial/pascourtmedianecourtlightisofeuille.dta
- supplementaryMaterial/courtmedfeuillecourtgrosses.cfg
- supplementaryMaterial/pascourtmedianecourtmedisofeuille.cmd
- supplementaryMaterial/archimed.config
- supplementaryMaterial/pascourtcourtmedisofeuille.cmd
- supplementaryMaterial/pascourtcourtmedfeuillecourtmed.cfg
- supplementaryMaterial/pascourtquartile3courtfortisofeuille.fpa
- supplementaryMaterial/pascourtquartile3Troll.headeropf
- supplementaryMaterial/quartile3courtlightisofeuille.fpa
- supplementaryMaterial/quartile3courtlightisofeuille.headeropf
- supplementaryMaterial/pascourtmedianeRauh.headeropf
- supplementaryMaterial/pascourtmedianecourtmedfeuillecourtpetites.cmd
- supplementaryMaterial/pascourtmedianecourtfortisofeuille.dta
- supplementaryMaterial/pascourtcourtmedfeuillecourtpetites.fpa
- supplementaryMaterial/quartile3courtmedfeuillecourtmed.ops
- supplementaryMaterial/pascourtquartile3courtlightisofeuille.ops
- supplementaryMaterial/quartile3courtlightisofeuille.cfg
- supplementaryMaterial/pascourtquartile3courtmedfeuillecourtpetites.cmd
- supplementaryMaterial/pascourtmedianeRauh.dta
- supplementaryMaterial/medianecourtmedfeuillecourtmed.dta
- supplementaryMaterial/pascourtmedianecourtmedisofeuille.headeropf
- supplementaryMaterial/medianecourtfortisofeuille.dta
- supplementaryMaterial/medianecourtmedfeuillecourtmed.headeropf
- supplementaryMaterial/quartile3courtfortisofeuille.fca
- supplementaryMaterial/courtmedfeuillecourtpetites.headeropf
- supplementaryMaterial/pascourtquartile3courtfort.fca
- supplementaryMaterial/pascourtquartile3courtmedfeuillecourtmed.cmd
- supplementaryMaterial/pascourtcourtlonglight.ops
- supplementaryMaterial/pascourtmedianecourtmedfeuillecourtpetites.headeropf
- supplementaryMaterial/pascourtquartile3courtfort.fpa
- supplementaryMaterial/pascourtcourtmedfeuillecourtpetites.cmd
- supplementaryMaterial/pascourtquartile1Rauh.fca
- supplementaryMaterial/pascourtmedianecourtmedisofeuille.ops
- supplementaryMaterial/quartile3courtmedfeuillecourtmed.cmd
- supplementaryMaterial/pascourtquartile3courtmedfeuillecourtpetites.headeropf
- supplementaryMaterial/pascourtcourtfortisofeuille.ops
- supplementaryMaterial/medianeRauh.cmd
- supplementaryMaterial/pascourtmedianeRauh.cfg
- supplementaryMaterial/pascourtquartile3courtfort.dta
- supplementaryMaterial/pascourtcourtlightisofeuille.cmd
- supplementaryMaterial/pascourtquartile3courtmedfeuillecourtmed.dta
- supplementaryMaterial/quartile3Troll.headeropf
- supplementaryMaterial/courtmedfeuillecourtmed.fpa
- supplementaryMaterial/pascourtcourtlightisofeuille.fca
- supplementaryMaterial/quartile3courtmedfeuillecourtgrosses.cfg
- supplementaryMaterial/medianecourtlightisofeuille.dta
- supplementaryMaterial/pascourtmedianecourtmedfeuillecourtpetites.ops
- supplementaryMaterial/pascourtquartile3courtmedfeuillecourtgrosses.cfg
- supplementaryMaterial/medianeRauh.dta
- supplementaryMaterial/quartile3courtmedfeuillecourtpetites.fca
- supplementaryMaterial/pascourtquartile3courtlightisofeuille.fca
- supplementaryMaterial/pascourtmedianecourtmedfeuillecourtmed.fpa
- supplementaryMaterial/pascourtquartile3courtmedfeuillemed.cfg
- supplementaryMaterial/medianecourtmedfeuillecourtpetites.cfg
- supplementaryMaterial/courtmedfeuillecourtpetites.cfg
- supplementaryMaterial/pascourtcourtmedisofeuille.ops
[truncated: 18 more entries]
