# Supplementary material for: If self‐shading is so bad, why is there so much? Short shoots reconcile costs and benefits
Source: New Phytol. 2022 Dec 21;237(5):1684–95. doi: 10.1111/nph.18636 (PMC10107860; doi:10.1111/nph.18636)
Supplement: Supplementary file 4 — Note S1 Compressed archive containing all AMAPSIM parameter files and scripts of the simulations performed. Please note: Wiley is not responsible for the content or functionality of any Supporting Information supplied by the authors. Any queries (other than missing material) should be directed to the New Phytologist Central Office. [file NPH-237-1684-s002.file › supplementaryMaterial/medianecourtlightisofeuille.fpa]

#AMAPSIM parameter file Version 2
rauh
90
1
0
1
4
.1
0 1 1 10
0 1 1 10
0 1 1 0
1 6 1 1 61 2 71 3 76 4 78 5 80 6
0 6 1 80 61 16 71 7 76 2 80 1 81 1
0 7 1 77 61 77 71 77 76 77 78 78 80 80 81 81
0 6 1 9999 61 3 71 2 76 1 78 2 80 1
0 1 1 9999
0 1 1 0 0 1 1 1
0 1 1 0
0 1 1 1
0 1 1 1
0 2 1 60 61 1
0 1 1 -1
0 1 1 1
0 1 1 0
0 1 1 1
0 1 1 1
0 2 1 60 61 1
0 1 1 0
0 1 1 0
0 1 1 0
0 1 1 0
0 1 1 0
0 1 1 0
0 1 1 0
0 1 1 0
0 1 1 0
0 1 1 0
0 1 1 0
0 1 1 0
0 1 1 0
0 1 1 0
0 1 1 1
0 1 1 0
0 2 1 0.800000011921 63 0.800000011921
0 1 1 0
0 3 1 35 80 9999 81 9999
0 1 1 1
0 1 1 1
0 1 1 1
0 1 1 1
0 1 1 0
0 1 1 0
0 1 1 0
0 5 1 1 76 0 78 0 80 0 81 0
0 6 1 5 61 5 76 6 78 1 80 1 81 1
0 3 1 0.899999976158 80 1 81 1
0 1 1 0
0 4 1 18 61 10 71 5 76 1
0 2 1 0.800000011921 76 1
0 1 1 1
0 1 1 6
0 2 1 0.800000011921 78 0
0 1 1 0
0 1 1 0
0 1 1 0
0 3 1 0 80 0 81 0
0 3 1 1 80 1 81 1
0 3 1 1 80 1 81 1
0 1 1 0
0 1 1 1
0 1 1 1
0 1 1 0
0 1 1 1
0 1 1 0
0 1 1 0
0 1 1 0
0 1 1 0
0 3 1 0 80 0 81 0
0 3 1 1 80 1 81 1
0 3 1 1 80 1 81 1
0 1 1 0
0 1 1 1
0 1 1 1
0 1 1 0
0 1 1 1
0 1 1 0
0 1 1 0
0 1 1 0
0 7 1 1 62 5 71 1 72 5 76 1 78 1 80 6
0 6 1 0 61 20 71 60 76 90 78 60 80 45
0 4 1 0 61 0 78 0 80 0
0 2 1 -10 63 -10
0 3 1 5000 61 500 71 500
0 2 1 0 61 0.5
0 1 1 0
0 3 1 0 61 75 79 -90
0 2 1 0 61 60
0 2 1 0 80 30
0 1 1 0.5
0 1 1 1
0 8 1 2 61 2 71 1 76 0.15000000596 78 3.40000009537 79 2.70000004768 80 4 81 4
0 1 1 1
0 1 1 1
0 1 1 0
0 2 1 1 71 1
0 2 1 15 71 1
0 1 1 0
0 6 1 0.15000000596 76 0.10000000149 78 3.40000009537 79 2.70000004768 80 4 81 4
0 3 1 12 61 10 80 1
0 2 1 200 80 1
0 1 1 0
0 1 1 0
0 1 1 0
0 5 1 0 0 1 1 1
5 0 0 1 1 8
61 0 0 1 1 1
71 0 0 1 1 1
80 0 0 1 1 1
0 1 1 0 0 1 1 1
branches
0 1 1 0
0 1 1 1
0 4 1 1 61 0.600000023842 71 1 76 0
0 1 1 0
0 1 1 999
0 1 1 0
0 1 1 144.5
0 1 1 1
0 1 1 1
0 1 1 0
0 0 0 0
0 3 1 0 0 1 1 61
71 0 0 1 1 61
76 0 0 1 1 78
0 1 1.000000 0 0 1 1.000000 0.000000
0 1 1.000000 0 0 1 1.000000 0.000000
0 1 1.000000 0 0 1 1.000000 1.000000
0 2 1 0 0 1 1 0
76 0 0 1 1 0
0 1 1.000000 0 0 1 1.000000 0.000000
0 1 1.000000 0 0 1 1.000000 0.000000
0 1 1.000000 0 0 1 1.000000 1.000000
0 1 1.000000 0 0 1 1.000000 1.000000
0 1 1.000000 0 0 1 1.000000 0.000000
0 1 1.000000 0 0 1 1.000000 1.000000
0 1 1.000000 0 0 1 1.000000 0.000000
0 1 1.000000 0 0 1 1.000000 0.000000
0 1 1.000000 0 0 1 1.000000 1.000000
0 1 1.000000 0 0 1 1.000000 0.000000
0 1 1.000000 0 0 1 1.000000 1.000000
0 2 1 0 0 1 1 0
76 0 0 1 1 0
0 1 1.000000 0 0 1 1.000000 0.000000
0 1 1.000000 0 0 1 1.000000 0.000000
0 1 1.000000 0 0 1 1.000000 1.000000
0 1 1.000000 0 0 1 1.000000 0.000000
0 1 1.000000 0 0 1 1.000000 0.000000
0 1 1.000000 0 0 1 1.000000 1.000000
0 2 1 0 0 1 1 0
76 0 0 1 1 0
0 1 1.000000 0 0 1 1.000000 0.000000
0 1 1.000000 0 0 1 1.000000 0.000000
0 1 1.000000 0 0 1 1.000000 1.000000
0 1 1.000000 0 0 1 1.000000 0.000000
0 1 1.000000 0 0 1 1.000000 0.000000
0 1 1.000000 0 0 1 1.000000 1.000000
0 1 1.000000 0 0 1 1.000000 0.000000
0 1 1.000000 0 0 1 1.000000 0.000000
0 1 1.000000 0 0 1 1.000000 1.000000
0 1 1 0 0 1 1 0
0 1 1.000000 0 0 1 1.000000 0.000000
0 1 1.000000 0 0 1 1.000000 0.000000
0 1 1.000000 0 0 1 1.000000 1.000000
0 1 1.000000 0 0 1 1.000000 -1.000000
0 1 1.000000 0 0 1 1.000000 0.000000
0 1 1.000000 0 0 1 1.000000 -1.000000
0 1 1.000000 0 0 1 1.000000 0.000000
0 1 1.000000 0 0 1 1.000000 -1.000000
0 1 1.000000 0 0 1 1.000000 0.000000
0 1 1.000000 0 0 1 1.000000 -1.000000
0 1 1.000000 0 0 1 1.000000 0.000000
0 1 1.000000 0 0 1 1.000000 -1.000000
0 1 1.000000 0 0 1 1.000000 0.000000
0 1 1.000000 0 0 1 1.000000 -1.000000
0 1 1.000000 0 0 1 1.000000 0.000000
0 1 1.000000 0 0 1 1.000000 -1.000000
0 1 1.000000 0 0 1 1.000000 0.000000
0 1 1.000000 0 0 1 1.000000 -1.000000
0 1 1.000000 0 0 1 1.000000 0.000000
0 1 1.000000 0 0 1 1.000000 -1.000000
0 1 1.000000 0 0 1 1.000000 0.000000
0 5 1 0 0 4 1 62 4 62 5 71 7 99
61 0 0 2 1 65 3 76
62 0 0 2 3 65 4 76
63 0 0 2 1 71 4 99
71 0 0 2 1 99 3 99
0 1 1.000000 0 0 1 1.000000 0.000000
0 1 1.000000 0 0 1 1.000000 0.000000
0 1 1.000000 0 0 1 1.000000 1.000000
0 3 1 0 0 1 1 0
61 0 0 1 1 0
71 0 0 1 1 0
0 1 1.000000 0 0 1 1.000000 0.000000
0 1 1.000000 0 0 1 1.000000 0.000000
0 1 1.000000 0 0 1 1.000000 1.000000
0 1 1.000000 0 0 1 1.000000 0.000000
0 1 1.000000 0 0 1 1.000000 1.000000
0 1 1.000000 0 0 1 1.000000 1.000000
0 1 1.000000 0 0 1 1.000000 0.000000
0 1 1.000000 0 0 1 1.000000 1.000000
0 1 1.000000 0 0 1 1.000000 1.000000
0 1 1.000000 0 0 1 1.000000 1.000000
0 1 1.000000 0 0 1 1.000000 0.000000
0 3 1 0 0 1 1 0
61 0 0 1 1 0
71 0 0 1 1 0
0 1 1.000000 0 0 1 1.000000 0.000000
0 1 1.000000 0 0 1 1.000000 0.000000
0 1 1.000000 0 0 1 1.000000 1.000000
0 1 1.000000 0 0 1 1.000000 0.000000
0 1 1.000000 0 0 1 1.000000 0.000000
0 1 1.000000 0 0 1 1.000000 1.000000
0 3 1 0 0 1 1 0
61 0 0 1 1 0
71 0 0 1 1 0
0 1 1.000000 0 0 1 1.000000 0.000000
0 1 1.000000 0 0 1 1.000000 0.000000
0 1 1.000000 0 0 1 1.000000 1.000000
0 1 1.000000 0 0 1 1.000000 0.000000
0 1 1.000000 0 0 1 1.000000 0.000000
0 1 1.000000 0 0 1 1.000000 1.000000
0 1 1.000000 0 0 1 1.000000 0.000000
0 1 1.000000 0 0 1 1.000000 0.000000
0 1 1.000000 0 0 1 1.000000 1.000000
0 1 1 0 0 1 1 0
0 1 1.000000 0 0 1 1.000000 0.000000
0 1 1.000000 0 0 1 1.000000 0.000000
0 1 1.000000 0 0 1 1.000000 1.000000
0 1 1.000000 0 0 1 1.000000 -1.000000
0 1 1.000000 0 0 1 1.000000 0.000000
0 1 1.000000 0 0 1 1.000000 -1.000000
0 1 1.000000 0 0 1 1.000000 0.000000
0 1 1.000000 0 0 1 1.000000 -1.000000
0 1 1.000000 0 0 1 1.000000 0.000000
0 1 1.000000 0 0 1 1.000000 -1.000000
0 1 1.000000 0 0 1 1.000000 0.000000
0 1 1.000000 0 0 1 1.000000 -1.000000
0 1 1.000000 0 0 1 1.000000 0.000000
0 1 1.000000 0 0 1 1.000000 -1.000000
0 1 1.000000 0 0 1 1.000000 0.000000
0 1 1.000000 0 0 1 1.000000 -1.000000
0 1 1.000000 0 0 1 1.000000 0.000000
0 1 1.000000 0 0 1 1.000000 -1.000000
0 1 1.000000 0 0 1 1.000000 0.000000
0 1 1.000000 0 0 1 1.000000 -1.000000
0 1 1.000000 0 0 1 1.000000 0.000000
feuilleL
0 1 1 2
0 1 1 1
0 3 1 1 76 0 80 0
0 1 1 0
0 1 1 999
0 1 1 0
0 1 1 144.5
0 1 1 0
0 1 1 0
0 1 1 0
0 0 0 0
0 1 1 0 0 1 1 80
0 1 1.000000 0 0 1 1.000000 0.000000
0 1 1.000000 0 0 1 1.000000 0.000000
0 1 1.000000 0 0 1 1.000000 1.000000
0 1 1 0 0 1 1 0
0 1 1.000000 0 0 1 1.000000 0.000000
0 1 1.000000 0 0 1 1.000000 0.000000
0 1 1.000000 0 0 1 1.000000 1.000000
0 1 1.000000 0 0 1 1.000000 1.000000
0 1 1.000000 0 0 1 1.000000 0.000000
0 1 1.000000 0 0 1 1.000000 1.000000
0 1 1.000000 0 0 1 1.000000 0.000000
0 1 1.000000 0 0 1 1.000000 0.000000
0 1 1.000000 0 0 1 1.000000 1.000000
0 1 1.000000 0 0 1 1.000000 0.000000
0 1 1.000000 0 0 1 1.000000 1.000000
0 2 1 0 0 1 1 80
76 0 0 1 1 81
0 1 1.000000 0 0 1 1.000000 0.000000
0 1 1.000000 0 0 1 1.000000 0.000000
0 1 1.000000 0 0 1 1.000000 1.000000
0 1 1.000000 0 0 1 1.000000 1.000000
0 1 1.000000 0 0 1 1.000000 1.000000
0 1 1.000000 0 0 1 1.000000 0.000000
0 1 1 0 0 1 1 0
0 1 1.000000 0 0 1 1.000000 0.000000
0 1 1.000000 0 0 1 1.000000 0.000000
0 1 1.000000 0 0 1 1.000000 1.000000
0 1 1.000000 0 0 1 1.000000 0.000000
0 1 1.000000 0 0 1 1.000000 0.000000
0 1 1.000000 0 0 1 1.000000 1.000000
0 1 1.000000 0 0 1 1.000000 0.000000
0 1 1.000000 0 0 1 1.000000 0.000000
0 1 1.000000 0 0 1 1.000000 1.000000
0 1 1 0 0 1 1 0
0 1 1.000000 0 0 1 1.000000 0.000000
0 1 1.000000 0 0 1 1.000000 0.000000
0 1 1.000000 0 0 1 1.000000 1.000000
0 1 1.000000 0 0 1 1.000000 -1.000000
0 1 1.000000 0 0 1 1.000000 0.000000
0 1 1.000000 0 0 1 1.000000 -1.000000
0 1 1.000000 0 0 1 1.000000 0.000000
0 1 1.000000 0 0 1 1.000000 -1.000000
0 1 1.000000 0 0 1 1.000000 0.000000
0 1 1.000000 0 0 1 1.000000 -1.000000
0 1 1.000000 0 0 1 1.000000 0.000000
0 1 1.000000 0 0 1 1.000000 -1.000000
0 1 1.000000 0 0 1 1.000000 0.000000
0 1 1.000000 0 0 1 1.000000 -1.000000
0 1 1.000000 0 0 1 1.000000 0.000000
0 1 1.000000 0 0 1 1.000000 -1.000000
0 1 1.000000 0 0 1 1.000000 0.000000
0 1 1.000000 0 0 1 1.000000 -1.000000
0 1 1.000000 0 0 1 1.000000 0.000000
0 1 1.000000 0 0 1 1.000000 -1.000000
0 1 1.000000 0 0 1 1.000000 0.000000
0 1 1 0 0 1 1 80
0 1 1.000000 0 0 1 1.000000 0.000000
0 1 1.000000 0 0 1 1.000000 0.000000
0 1 1.000000 0 0 1 1.000000 1.000000
0 1 1 0 0 1 1 0
0 1 1.000000 0 0 1 1.000000 0.000000
0 1 1.000000 0 0 1 1.000000 0.000000
0 1 1.000000 0 0 1 1.000000 1.000000
0 1 1.000000 0 0 1 1.000000 1.000000
0 1 1.000000 0 0 1 1.000000 0.000000
0 1 1.000000 0 0 1 1.000000 1.000000
0 1 1.000000 0 0 1 1.000000 0.000000
0 1 1.000000 0 0 1 1.000000 0.000000
0 1 1.000000 0 0 1 1.000000 1.000000
0 1 1.000000 0 0 1 1.000000 0.000000
0 1 1.000000 0 0 1 1.000000 1.000000
0 2 1 0 0 1 1 80
76 0 0 1 1 81
0 1 1.000000 0 0 1 1.000000 0.000000
0 1 1.000000 0 0 1 1.000000 0.000000
0 1 1.000000 0 0 1 1.000000 1.000000
0 1 1.000000 0 0 1 1.000000 1.000000
0 1 1.000000 0 0 1 1.000000 1.000000
0 1 1.000000 0 0 1 1.000000 0.000000
0 1 1 0 0 1 1 0
0 1 1.000000 0 0 1 1.000000 0.000000
0 1 1.000000 0 0 1 1.000000 0.000000
0 1 1.000000 0 0 1 1.000000 1.000000
0 1 1.000000 0 0 1 1.000000 0.000000
0 1 1.000000 0 0 1 1.000000 0.000000
0 1 1.000000 0 0 1 1.000000 1.000000
0 1 1.000000 0 0 1 1.000000 0.000000
0 1 1.000000 0 0 1 1.000000 0.000000
0 1 1.000000 0 0 1 1.000000 1.000000
0 1 1 0 0 1 1 0
0 1 1.000000 0 0 1 1.000000 0.000000
0 1 1.000000 0 0 1 1.000000 0.000000
0 1 1.000000 0 0 1 1.000000 1.000000
0 1 1.000000 0 0 1 1.000000 -1.000000
0 1 1.000000 0 0 1 1.000000 0.000000
0 1 1.000000 0 0 1 1.000000 -1.000000
0 1 1.000000 0 0 1 1.000000 0.000000
0 1 1.000000 0 0 1 1.000000 -1.000000
0 1 1.000000 0 0 1 1.000000 0.000000
0 1 1.000000 0 0 1 1.000000 -1.000000
0 1 1.000000 0 0 1 1.000000 0.000000
0 1 1.000000 0 0 1 1.000000 -1.000000
0 1 1.000000 0 0 1 1.000000 0.000000
0 1 1.000000 0 0 1 1.000000 -1.000000
0 1 1.000000 0 0 1 1.000000 0.000000
0 1 1.000000 0 0 1 1.000000 -1.000000
0 1 1.000000 0 0 1 1.000000 0.000000
0 1 1.000000 0 0 1 1.000000 -1.000000
0 1 1.000000 0 0 1 1.000000 0.000000
0 1 1.000000 0 0 1 1.000000 -1.000000
0 1 1.000000 0 0 1 1.000000 0.000000
court
0 1 1 0
0 1 1 2
0 2 1 0.300000011921 76 0
0 1 1 0
0 1 1 999
0 1 1 0
0 1 1 144.5
0 1 1 1
0 1 1 1
0 1 1 0
0 0 0 0
0 1 1 0 0 1 1 76
0 1 1.000000 0 0 1 1.000000 0.000000
0 1 1.000000 0 0 1 1.000000 0.000000
0 1 1.000000 0 0 1 1.000000 1.000000
0 1 1 0 0 1 1 0
0 1 1.000000 0 0 1 1.000000 0.000000
0 1 1.000000 0 0 1 1.000000 0.000000
0 1 1.000000 0 0 1 1.000000 1.000000
0 1 1 0 0 1 1 0
0 1 1 0 0 1 1 1
0 1 1 0 0 1 1 0
0 1 1.000000 0 0 1 1.000000 1.000000
0 1 1 0 0 1 1 1
0 1 1.000000 0 0 1 1.000000 1.000000
0 1 1.000000 0 0 1 1.000000 0.000000
0 1 1.000000 0 0 1 1.000000 1.000000
0 1 1 0 0 1 1 0
0 1 1.000000 0 0 1 1.000000 0.000000
0 1 1.000000 0 0 1 1.000000 0.000000
0 1 1.000000 0 0 1 1.000000 1.000000
0 1 1.000000 0 0 1 1.000000 0.000000
0 1 1.000000 0 0 1 1.000000 0.000000
0 1 1.000000 0 0 1 1.000000 1.000000
0 1 1 0 0 1 1 0
0 1 1.000000 0 0 1 1.000000 0.000000
0 1 1.000000 0 0 1 1.000000 0.000000
0 1 1.000000 0 0 1 1.000000 1.000000
0 1 1.000000 0 0 1 1.000000 0.000000
0 1 1.000000 0 0 1 1.000000 0.000000
0 1 1.000000 0 0 1 1.000000 1.000000
0 1 1.000000 0 0 1 1.000000 0.000000
0 1 1.000000 0 0 1 1.000000 0.000000
0 1 1.000000 0 0 1 1.000000 1.000000
0 1 1 0 0 1 1 0
0 1 1.000000 0 0 1 1.000000 0.000000
0 1 1.000000 0 0 1 1.000000 0.000000
0 1 1.000000 0 0 1 1.000000 1.000000
0 1 1.000000 0 0 1 1.000000 -1.000000
0 1 1.000000 0 0 1 1.000000 0.000000
0 1 1.000000 0 0 1 1.000000 -1.000000
0 1 1.000000 0 0 1 1.000000 0.000000
0 1 1.000000 0 0 1 1.000000 -1.000000
0 1 1.000000 0 0 1 1.000000 0.000000
0 1 1.000000 0 0 1 1.000000 -1.000000
0 1 1.000000 0 0 1 1.000000 0.000000
0 1 1.000000 0 0 1 1.000000 -1.000000
0 1 1.000000 0 0 1 1.000000 0.000000
0 1 1.000000 0 0 1 1.000000 -1.000000
0 1 1.000000 0 0 1 1.000000 0.000000
0 1 1.000000 0 0 1 1.000000 -1.000000
0 1 1.000000 0 0 1 1.000000 0.000000
0 1 1.000000 0 0 1 1.000000 -1.000000
0 1 1.000000 0 0 1 1.000000 0.000000
0 1 1.000000 0 0 1 1.000000 -1.000000
0 1 1.000000 0 0 1 1.000000 0.000000
0 5 1 0 0 2 1 0 7 76
61 0 0 2 1 0 3 76
63 0 0 2 1 0 4 76
71 0 0 1 1 76
76 0 0 1 1 76
0 1 1.000000 0 0 1 1.000000 0.000000
0 1 1.000000 0 0 1 1.000000 0.000000
0 1 1.000000 0 0 1 1.000000 1.000000
0 1 1 0 0 1 1 0
0 1 1.000000 0 0 1 1.000000 0.000000
0 1 1.000000 0 0 1 1.000000 0.000000
0 1 1.000000 0 0 1 1.000000 1.000000
0 4 1 0 0 2 1 1 7 0
61 0 0 2 1 1 3 0
63 0 0 2 1 1 4 0
71 0 0 1 1 0
0 4 1 0 0 2 1 0 7 1
61 0 0 2 1 0 3 1
63 0 0 2 1 0 4 1
71 0 0 1 1 1
0 1 1 0 0 1 1 1
0 1 1.000000 0 0 1 1.000000 1.000000
0 1 1 0 0 1 1 1
0 1 1.000000 0 0 1 1.000000 1.000000
0 1 1.000000 0 0 1 1.000000 0.000000
0 1 1.000000 0 0 1 1.000000 1.000000
0 1 1 0 0 1 1 0
0 1 1.000000 0 0 1 1.000000 0.000000
0 1 1.000000 0 0 1 1.000000 0.000000
0 1 1.000000 0 0 1 1.000000 1.000000
0 1 1.000000 0 0 1 1.000000 0.000000
0 1 1.000000 0 0 1 1.000000 0.000000
0 1 1.000000 0 0 1 1.000000 1.000000
0 1 1 0 0 1 1 0
0 1 1.000000 0 0 1 1.000000 0.000000
0 1 1.000000 0 0 1 1.000000 0.000000
0 1 1.000000 0 0 1 1.000000 1.000000
0 1 1.000000 0 0 1 1.000000 0.000000
0 1 1.000000 0 0 1 1.000000 0.000000
0 1 1.000000 0 0 1 1.000000 1.000000
0 1 1.000000 0 0 1 1.000000 0.000000
0 1 1.000000 0 0 1 1.000000 0.000000
0 1 1.000000 0 0 1 1.000000 1.000000
0 1 1 0 0 1 1 0
0 1 1.000000 0 0 1 1.000000 0.000000
0 1 1.000000 0 0 1 1.000000 0.000000
0 1 1.000000 0 0 1 1.000000 1.000000
0 1 1.000000 0 0 1 1.000000 -1.000000
0 1 1.000000 0 0 1 1.000000 0.000000
0 1 1.000000 0 0 1 1.000000 -1.000000
0 1 1.000000 0 0 1 1.000000 0.000000
0 1 1.000000 0 0 1 1.000000 -1.000000
0 1 1.000000 0 0 1 1.000000 0.000000
0 1 1.000000 0 0 1 1.000000 -1.000000
0 1 1.000000 0 0 1 1.000000 0.000000
0 1 1.000000 0 0 1 1.000000 -1.000000
0 1 1.000000 0 0 1 1.000000 0.000000
0 1 1.000000 0 0 1 1.000000 -1.000000
0 1 1.000000 0 0 1 1.000000 0.000000
0 1 1.000000 0 0 1 1.000000 -1.000000
0 1 1.000000 0 0 1 1.000000 0.000000
0 1 1.000000 0 0 1 1.000000 -1.000000
0 1 1.000000 0 0 1 1.000000 0.000000
0 1 1.000000 0 0 1 1.000000 -1.000000
0 1 1.000000 0 0 1 1.000000 0.000000
feuilleC
0 2 1 0 80 2
0 1 1 1
0 3 1 0 76 1 80 1
0 1 1 0
0 1 1 999
0 1 1 0
0 1 1 180
0 1 1 0
0 1 1 0
0 1 1 0
0 0 0 0
0 1 1 0 0 1 1 81
0 1 1.000000 0 0 1 1.000000 0.000000
0 1 1.000000 0 0 1 1.000000 0.000000
0 1 1.000000 0 0 1 1.000000 1.000000
0 1 1 0 0 1 1 0
0 1 1.000000 0 0 1 1.000000 0.000000
0 1 1.000000 0 0 1 1.000000 0.000000
0 1 1.000000 0 0 1 1.000000 1.000000
0 1 1.000000 0 0 1 1.000000 1.000000
0 1 1.000000 0 0 1 1.000000 0.000000
0 1 1.000000 0 0 1 1.000000 1.000000
0 1 1.000000 0 0 1 1.000000 0.000000
0 1 1.000000 0 0 1 1.000000 0.000000
0 1 1.000000 0 0 1 1.000000 1.000000
0 1 1.000000 0 0 1 1.000000 0.000000
0 1 1.000000 0 0 1 1.000000 1.000000
0 1 1 0 0 1 1 81
0 1 1.000000 0 0 1 1.000000 0.000000
0 1 1.000000 0 0 1 1.000000 0.000000
0 1 1.000000 0 0 1 1.000000 1.000000
0 1 1.000000 0 0 1 1.000000 1.000000
0 1 1.000000 0 0 1 1.000000 1.000000
0 1 1.000000 0 0 1 1.000000 0.000000
0 1 1 0 0 1 1 0
0 1 1.000000 0 0 1 1.000000 0.000000
0 1 1.000000 0 0 1 1.000000 0.000000
0 1 1.000000 0 0 1 1.000000 1.000000
0 1 1.000000 0 0 1 1.000000 0.000000
0 1 1.000000 0 0 1 1.000000 0.000000
0 1 1.000000 0 0 1 1.000000 1.000000
0 1 1.000000 0 0 1 1.000000 0.000000
0 1 1.000000 0 0 1 1.000000 0.000000
0 1 1.000000 0 0 1 1.000000 1.000000
0 1 1 0 0 1 1 0
0 1 1.000000 0 0 1 1.000000 0.000000
0 1 1.000000 0 0 1 1.000000 0.000000
0 1 1.000000 0 0 1 1.000000 1.000000
0 1 1.000000 0 0 1 1.000000 -1.000000
0 1 1.000000 0 0 1 1.000000 0.000000
0 1 1.000000 0 0 1 1.000000 -1.000000
0 1 1.000000 0 0 1 1.000000 0.000000
0 1 1.000000 0 0 1 1.000000 -1.000000
0 1 1.000000 0 0 1 1.000000 0.000000
0 1 1.000000 0 0 1 1.000000 -1.000000
0 1 1.000000 0 0 1 1.000000 0.000000
0 1 1.000000 0 0 1 1.000000 -1.000000
0 1 1.000000 0 0 1 1.000000 0.000000
0 1 1.000000 0 0 1 1.000000 -1.000000
0 1 1.000000 0 0 1 1.000000 0.000000
0 1 1.000000 0 0 1 1.000000 -1.000000
0 1 1.000000 0 0 1 1.000000 0.000000
0 1 1.000000 0 0 1 1.000000 -1.000000
0 1 1.000000 0 0 1 1.000000 0.000000
0 1 1.000000 0 0 1 1.000000 -1.000000
0 1 1.000000 0 0 1 1.000000 0.000000
0 1 1 0 0 1 1 0
0 1 1.000000 0 0 1 1.000000 0.000000
0 1 1.000000 0 0 1 1.000000 0.000000
0 1 1.000000 0 0 1 1.000000 1.000000
0 1 1 0 0 1 1 0
0 1 1.000000 0 0 1 1.000000 0.000000
0 1 1.000000 0 0 1 1.000000 0.000000
0 1 1.000000 0 0 1 1.000000 1.000000
0 1 1.000000 0 0 1 1.000000 1.000000
0 1 1.000000 0 0 1 1.000000 0.000000
0 1 1.000000 0 0 1 1.000000 1.000000
0 1 1.000000 0 0 1 1.000000 0.000000
0 1 1.000000 0 0 1 1.000000 0.000000
0 1 1.000000 0 0 1 1.000000 1.000000
0 1 1.000000 0 0 1 1.000000 0.000000
0 1 1.000000 0 0 1 1.000000 1.000000
0 1 1 0 0 1 1 0
0 1 1.000000 0 0 1 1.000000 0.000000
0 1 1.000000 0 0 1 1.000000 0.000000
0 1 1.000000 0 0 1 1.000000 1.000000
0 1 1.000000 0 0 1 1.000000 0.000000
0 1 1.000000 0 0 1 1.000000 0.000000
0 1 1.000000 0 0 1 1.000000 1.000000
0 1 1 0 0 1 1 0
0 1 1.000000 0 0 1 1.000000 0.000000
0 1 1.000000 0 0 1 1.000000 0.000000
0 1 1.000000 0 0 1 1.000000 1.000000
0 1 1.000000 0 0 1 1.000000 0.000000
0 1 1.000000 0 0 1 1.000000 0.000000
0 1 1.000000 0 0 1 1.000000 1.000000
0 1 1.000000 0 0 1 1.000000 0.000000
0 1 1.000000 0 0 1 1.000000 0.000000
0 1 1.000000 0 0 1 1.000000 1.000000
0 1 1 0 0 1 1 0
0 1 1.000000 0 0 1 1.000000 0.000000
0 1 1.000000 0 0 1 1.000000 0.000000
0 1 1.000000 0 0 1 1.000000 1.000000
0 1 1.000000 0 0 1 1.000000 -1.000000
0 1 1.000000 0 0 1 1.000000 0.000000
0 1 1.000000 0 0 1 1.000000 -1.000000
0 1 1.000000 0 0 1 1.000000 0.000000
0 1 1.000000 0 0 1 1.000000 -1.000000
0 1 1.000000 0 0 1 1.000000 0.000000
0 1 1.000000 0 0 1 1.000000 -1.000000
0 1 1.000000 0 0 1 1.000000 0.000000
0 1 1.000000 0 0 1 1.000000 -1.000000
0 1 1.000000 0 0 1 1.000000 0.000000
0 1 1.000000 0 0 1 1.000000 -1.000000
0 1 1.000000 0 0 1 1.000000 0.000000
0 1 1.000000 0 0 1 1.000000 -1.000000
0 1 1.000000 0 0 1 1.000000 0.000000
0 1 1.000000 0 0 1 1.000000 -1.000000
0 1 1.000000 0 0 1 1.000000 0.000000
0 1 1.000000 0 0 1 1.000000 -1.000000
0 1 1.000000 0 0 1 1.000000 0.000000
