# Supplementary material for: If self‐shading is so bad, why is there so much? Short shoots reconcile costs and benefits
Source: New Phytol. 2022 Dec 21;237(5):1684–95. doi: 10.1111/nph.18636 (PMC10107860; doi:10.1111/nph.18636)
Supplement: Supplementary file 4 — Note S1 Compressed archive containing all AMAPSIM parameter files and scripts of the simulations performed. Please note: Wiley is not responsible for the content or functionality of any Supporting Information supplied by the authors. Any queries (other than missing material) should be directed to the New Phytologist Central Office. [file NPH-237-1684-s002.file › supplementaryMaterial/extraction.groovy]

import java.text.DecimalFormat
import java.lang.Math
import jeeb.lib.formats.OPFWriterV2;

surfacicMass = 0.01
woodDensitycourt = 0.77
woodDensitylong = 0.77


light = {feuille ->
      organ = Components(feuille)[0]
     return organ.get("interceptedLight_MJ")*1000
}

calculSurface = {feuille -> 
    organ = Components(feuille)[0]
        
    return Length(organ)*Width(organ)
}

touilleOPF = { n->

    LoadOPF (n)
 
    totalLight = 0
    totalEfficientLight = 0
    totalMass = 0
    shootBiomass = 0
    totalSurfaceLong = 0

    plant =  NodesFilter({node -> return Scale(node)==1})[0]

    longs = NodesFilter({node -> return TypeName(node)=="tronc_reit" || TypeName(node)=="branches" || TypeName(node)=="long"})
    nblongs=0
    for (l in longs) {
	 d = l.getLastComponent()
	 d = d.getLastComponent()
	 if (d != null) {
	     f = d.getDescendants()
	     for (ff in f){
	         if (TypeName(ff)=="feuilleL" || TypeName(ff)=="feilleL"){
		     nblongs++
		     break
	         }
	    }
        }
    }
    courts =  NodesFilter({node -> return  TypeName(node)=="court"})
    nbcourts=0
    for (c in courts) {
        desc = Components(c)
        d = desc[desc.size()-1]
        f = d.getDescendants()
        for (ff in f){
             if (TypeName(ff)=="feuilleCq" || TypeName(ff)=="feuilleC"){
               nbcourts++
               break
             }
        }
    }

        woodDensity = woodDensitylong
    feuillesList = NodesFilter({node -> return TypeName(node)=="feuilleL" || TypeName(node)=="feilleL"})
    nbfeuilleLong=0;
    for(f in feuillesList) {

        l = light(f)
        
        totalLight += l
        surface = calculSurface(f)
        totalSurfaceLong += surface
         nbfeuilleLong++
        
        biomass = surface*surfacicMass + pathLength*woodDensity
        totalMass += biomass
        
        yield = light(f) / biomass
        
        b = Bearer(f)
        shootBiomass += surface*surfacicMass + Length(b)*woodDensity

    }

       yieldShootLong = totalLight/shootBiomass
       lightLong = totalLight
       shootMassLong= shootBiomass


    totalLight = 0
       shootBiomass = 0
       totalSurfaceCourt = 0

        woodDensity = woodDensitycourt
        feuillesList = NodesFilter({node -> return TypeName(node)=="feuilleCq" || TypeName(node)=="feuilleC"})
  nbfeuilleCourt=0;
     for(f in feuillesList) {

        l = light(f)

        totalLight += l
        surface = calculSurface(f)
        totalSurfaceCourt += surface
        nbfeuilleCourt++
        
        biomass = surface*surfacicMass + pathLength*woodDensity
        totalMass += biomass
        
        yield = light(f) / biomass

        b = Bearer(f)
        shootBiomass += surface*surfacicMass + Length(b)*woodDensity

    }

       yieldShootCourt = totalLight/shootBiomass
       lightCourt = totalLight
       shootMassCourt = shootBiomass
    
       def pattern1 = "###.##"
       def form = new DecimalFormat(pattern1)
       String slightLong = form.format(lightLong)
       String sshootMassLong = form.format(shootMassLong)
       String syieldShootCourt = form.format(yieldShootCourt)
       String syieldShootLong = form.format(yieldShootLong)
       String slightCourt = form.format(lightCourt)
       String sshootMassCourt = form.format(shootMassCourt)
       String ssurfaceCourt = form.format(totalSurfaceCourt)
       String ssurfaceLong = form.format(totalSurfaceLong)
       String ssurfacetot = form.format(totalSurfaceLong+totalSurfaceCourt)
            
       println nblongs+" $ssurfaceLong $slightLong $sshootMassLong $syieldShootLong $slightCourt $sshootMassCourt $syieldShootCourt $ssurfaceCourt "+nbcourts+ " $ssurfacetot"


}


println ("quartile1")
println ("nbLong surfaceLong lightLong shootMassLong yieldShootLong lightCourt shootMassCourt yieldShootCourt surfaceCourt nbCourt surftot")
touilleOPF ("/home/barczi/courtlong/dataMIRnew/opf/quartile1Rauh1_10_1.opf")
touilleOPF ("/home/barczi/courtlong/dataMIRnew/opf/quartile1Rauh2_10_2.opf")
touilleOPF ("/home/barczi/courtlong/dataMIRnew/opf/quartile1Rauh3_10_3.opf")
touilleOPF ("/home/barczi/courtlong/dataMIRnew/opf/quartile1Rauh4_10_4.opf")
touilleOPF ("/home/barczi/courtlong/dataMIRnew/opf/quartile1Rauh5_10_5.opf")
touilleOPF ("/home/barczi/courtlong/dataMIRnew/opf/quartile1Rauh6_10_6.opf")
touilleOPF ("/home/barczi/courtlong/dataMIRnew/opf/quartile1Rauh7_10_7.opf")
touilleOPF ("/home/barczi/courtlong/dataMIRnew/opf/quartile1Rauh8_10_8.opf")
touilleOPF ("/home/barczi/courtlong/dataMIRnew/opf/quartile1Rauh9_10_9.opf")


println ("mediane")
println ("nbLong surfaceLong lightLong shootMassLong yieldShootLong lightCourt shootMassCourt yieldShootCourt surfaceCourt nbCourt surftot")
touilleOPF ("/home/barczi/courtlong/dataMIRnew/opf/medianeRauh1_10_1.opf")
touilleOPF ("/home/barczi/courtlong/dataMIRnew/opf/medianeRauh2_10_2.opf")
touilleOPF ("/home/barczi/courtlong/dataMIRnew/opf/medianeRauh3_10_3.opf")
touilleOPF ("/home/barczi/courtlong/dataMIRnew/opf/medianeRauh4_10_4.opf")
touilleOPF ("/home/barczi/courtlong/dataMIRnew/opf/medianeRauh5_10_5.opf")
touilleOPF ("/home/barczi/courtlong/dataMIRnew/opf/medianeRauh6_10_6.opf")
touilleOPF ("/home/barczi/courtlong/dataMIRnew/opf/medianeRauh7_10_7.opf")
touilleOPF ("/home/barczi/courtlong/dataMIRnew/opf/medianeRauh8_10_8.opf")
touilleOPF ("/home/barczi/courtlong/dataMIRnew/opf/medianeRauh9_10_9.opf")

println ("quartile3")
println ("nbLong surfaceLong lightLong shootMassLong yieldShootLong lightCourt shootMassCourt yieldShootCourt surfaceCourt nbCourt surftot")
touilleOPF ("/home/barczi/courtlong/dataMIRnew/opf/quartile3Troll1_10_1.opf")
touilleOPF ("/home/barczi/courtlong/dataMIRnew/opf/quartile3Troll2_10_2.opf")
touilleOPF ("/home/barczi/courtlong/dataMIRnew/opf/quartile3Troll3_10_3.opf")
touilleOPF ("/home/barczi/courtlong/dataMIRnew/opf/quartile3Troll4_10_14.opf")
touilleOPF ("/home/barczi/courtlong/dataMIRnew/opf/quartile3Troll5_10_5.opf")
touilleOPF ("/home/barczi/courtlong/dataMIRnew/opf/quartile3Troll6_10_6.opf")
touilleOPF ("/home/barczi/courtlong/dataMIRnew/opf/quartile3Troll7_10_7.opf")
touilleOPF ("/home/barczi/courtlong/dataMIRnew/opf/quartile3Troll8_10_8.opf")
touilleOPF ("/home/barczi/courtlong/dataMIRnew/opf/quartile3Troll9_10_9.opf")


println ("quartile3lightisotaillefeuille")
println ("nbLong surfaceLong lightLong shootMassLong yieldShootLong lightCourt shootMassCourt yieldShootCourt surfaceCourt nbCourt surftot")
touilleOPF ("/home/barczi/courtlong/dataMIRnew/opf/quartile3courtlightisofeuille1_10_1.opf")
touilleOPF ("/home/barczi/courtlong/dataMIRnew/opf/quartile3courtlightisofeuille2_10_2.opf")
touilleOPF ("/home/barczi/courtlong/dataMIRnew/opf/quartile3courtlightisofeuille3_10_3.opf")
touilleOPF ("/home/barczi/courtlong/dataMIRnew/opf/quartile3courtlightisofeuille4_10_4.opf")
touilleOPF ("/home/barczi/courtlong/dataMIRnew/opf/quartile3courtlightisofeuille5_10_5.opf")
touilleOPF ("/home/barczi/courtlong/dataMIRnew/opf/quartile3courtlightisofeuille6_10_6.opf")
touilleOPF ("/home/barczi/courtlong/dataMIRnew/opf/quartile3courtlightisofeuille7_10_7.opf")
touilleOPF ("/home/barczi/courtlong/dataMIRnew/opf/quartile3courtlightisofeuille8_10_8.opf")
touilleOPF ("/home/barczi/courtlong/dataMIRnew/opf/quartile3courtlightisofeuille9_10_9.opf")

println ("quartile3medisotaillefeuille")
println ("nbLong surfaceLong lightLong shootMassLong yieldShootLong lightCourt shootMassCourt yieldShootCourt surfaceCourt nbCourt surftot")
touilleOPF ("/home/barczi/courtlong/dataMIRnew/opf/quartile3courtmedisofeuille1_10_1.opf")
touilleOPF ("/home/barczi/courtlong/dataMIRnew/opf/quartile3courtmedisofeuille2_10_2.opf")
touilleOPF ("/home/barczi/courtlong/dataMIRnew/opf/quartile3courtmedisofeuille3_10_3.opf")
touilleOPF ("/home/barczi/courtlong/dataMIRnew/opf/quartile3courtmedisofeuille4_10_4.opf")
touilleOPF ("/home/barczi/courtlong/dataMIRnew/opf/quartile3courtmedisofeuille5_10_5.opf")
touilleOPF ("/home/barczi/courtlong/dataMIRnew/opf/quartile3courtmedisofeuille6_10_6.opf")
touilleOPF ("/home/barczi/courtlong/dataMIRnew/opf/quartile3courtmedisofeuille7_10_7.opf")
touilleOPF ("/home/barczi/courtlong/dataMIRnew/opf/quartile3courtmedisofeuille8_10_8.opf")
touilleOPF ("/home/barczi/courtlong/dataMIRnew/opf/quartile3courtmedisofeuille9_10_9.opf")

println ("quartile3fortisotaillefeuille")
println ("nbLong surfaceLong lightLong shootMassLong yieldShootLong lightCourt shootMassCourt yieldShootCourt surfaceCourt nbCourt surftot")
touilleOPF ("/home/barczi/courtlong/dataMIRnew/opf/quartile3courtfortisofeuille1_10_1.opf")
touilleOPF ("/home/barczi/courtlong/dataMIRnew/opf/quartile3courtfortisofeuille2_10_2.opf")
touilleOPF ("/home/barczi/courtlong/dataMIRnew/opf/quartile3courtfortisofeuille3_10_3.opf")
touilleOPF ("/home/barczi/courtlong/dataMIRnew/opf/quartile3courtfortisofeuille4_10_14.opf")
touilleOPF ("/home/barczi/courtlong/dataMIRnew/opf/quartile3courtfortisofeuille5_10_5.opf")
touilleOPF ("/home/barczi/courtlong/dataMIRnew/opf/quartile3courtfortisofeuille6_10_6.opf")
touilleOPF ("/home/barczi/courtlong/dataMIRnew/opf/quartile3courtfortisofeuille7_10_7.opf")
touilleOPF ("/home/barczi/courtlong/dataMIRnew/opf/quartile3courtfortisofeuille8_10_8.opf")
touilleOPF ("/home/barczi/courtlong/dataMIRnew/opf/quartile3courtfortisofeuille9_10_9.opf")

println ("quartile3courtmedfeuillecourtgrosses")
println ("nbLong surfaceLong lightLong shootMassLong yieldShootLong lightCourt shootMassCourt yieldShootCourt surfaceCourt nbCourt surftot")
touilleOPF ("/home/barczi/courtlong/dataMIRnew/opf/quartile3courtmedfeuillecourtgrosses1_10_1.opf")
touilleOPF ("/home/barczi/courtlong/dataMIRnew/opf/quartile3courtmedfeuillecourtgrosses2_10_2.opf")
touilleOPF ("/home/barczi/courtlong/dataMIRnew/opf/quartile3courtmedfeuillecourtgrosses3_10_3.opf")
touilleOPF ("/home/barczi/courtlong/dataMIRnew/opf/quartile3courtmedfeuillecourtgrosses4_10_4.opf")
touilleOPF ("/home/barczi/courtlong/dataMIRnew/opf/quartile3courtmedfeuillecourtgrosses5_10_5.opf")
touilleOPF ("/home/barczi/courtlong/dataMIRnew/opf/quartile3courtmedfeuillecourtgrosses6_10_6.opf")
touilleOPF ("/home/barczi/courtlong/dataMIRnew/opf/quartile3courtmedfeuillecourtgrosses7_10_7.opf")
touilleOPF ("/home/barczi/courtlong/dataMIRnew/opf/quartile3courtmedfeuillecourtgrosses8_10_8.opf")
touilleOPF ("/home/barczi/courtlong/dataMIRnew/opf/quartile3courtmedfeuillecourtgrosses9_10_9.opf")

println ("quartile3courtmedfeuillecourtpetites")
println ("nbLong surfaceLong lightLong shootMassLong yieldShootLong lightCourt shootMassCourt yieldShootCourt surfaceCourt nbCourt surftot")
touilleOPF ("/home/barczi/courtlong/dataMIRnew/opf/quartile3courtmedfeuillecourtpetites1_10_1.opf")
touilleOPF ("/home/barczi/courtlong/dataMIRnew/opf/quartile3courtmedfeuillecourtpetites2_10_2.opf")
touilleOPF ("/home/barczi/courtlong/dataMIRnew/opf/quartile3courtmedfeuillecourtpetites3_10_3.opf")
touilleOPF ("/home/barczi/courtlong/dataMIRnew/opf/quartile3courtmedfeuillecourtpetites4_10_4.opf")
touilleOPF ("/home/barczi/courtlong/dataMIRnew/opf/quartile3courtmedfeuillecourtpetites5_10_5.opf")
touilleOPF ("/home/barczi/courtlong/dataMIRnew/opf/quartile3courtmedfeuillecourtpetites6_10_6.opf")
touilleOPF ("/home/barczi/courtlong/dataMIRnew/opf/quartile3courtmedfeuillecourtpetites7_10_7.opf")
touilleOPF ("/home/barczi/courtlong/dataMIRnew/opf/quartile3courtmedfeuillecourtpetites8_10_8.opf")
touilleOPF ("/home/barczi/courtlong/dataMIRnew/opf/quartile3courtmedfeuillecourtpetites9_10_9.opf")

println ("quartile3courtmedfeuillecourtmed")
println ("nbLong surfaceLong lightLong shootMassLong yieldShootLong lightCourt shootMassCourt yieldShootCourt surfaceCourt nbCourt surftot")
touilleOPF ("/home/barczi/courtlong/dataMIRnew/opf/quartile3courtmedfeuillecourtmed1_10_1.opf")
touilleOPF ("/home/barczi/courtlong/dataMIRnew/opf/quartile3courtmedfeuillecourtmed2_10_2.opf")
touilleOPF ("/home/barczi/courtlong/dataMIRnew/opf/quartile3courtmedfeuillecourtmed3_10_3.opf")
touilleOPF ("/home/barczi/courtlong/dataMIRnew/opf/quartile3courtmedfeuillecourtmed4_10_4.opf")
touilleOPF ("/home/barczi/courtlong/dataMIRnew/opf/quartile3courtmedfeuillecourtmed5_10_5.opf")
touilleOPF ("/home/barczi/courtlong/dataMIRnew/opf/quartile3courtmedfeuillecourtmed6_10_6.opf")
touilleOPF ("/home/barczi/courtlong/dataMIRnew/opf/quartile3courtmedfeuillecourtmed7_10_7.opf")
touilleOPF ("/home/barczi/courtlong/dataMIRnew/opf/quartile3courtmedfeuillecourtmed8_10_8.opf")
touilleOPF ("/home/barczi/courtlong/dataMIRnew/opf/quartile3courtmedfeuillecourtmed9_10_9.opf")


println ("medianelightisotaillefeuille")
println ("nbLong surfaceLong lightLong shootMassLong yieldShootLong lightCourt shootMassCourt yieldShootCourt surfaceCourt nbCourt surftot")
touilleOPF ("/home/barczi/courtlong/dataMIRnew/opf/medianecourtlightisofeuille1_10_1.opf")
touilleOPF ("/home/barczi/courtlong/dataMIRnew/opf/medianecourtlightisofeuille2_10_2.opf")
touilleOPF ("/home/barczi/courtlong/dataMIRnew/opf/medianecourtlightisofeuille3_10_3.opf")
touilleOPF ("/home/barczi/courtlong/dataMIRnew/opf/medianecourtlightisofeuille4_10_4.opf")
touilleOPF ("/home/barczi/courtlong/dataMIRnew/opf/medianecourtlightisofeuille5_10_5.opf")
touilleOPF ("/home/barczi/courtlong/dataMIRnew/opf/medianecourtlightisofeuille6_10_6.opf")
touilleOPF ("/home/barczi/courtlong/dataMIRnew/opf/medianecourtlightisofeuille7_10_7.opf")
touilleOPF ("/home/barczi/courtlong/dataMIRnew/opf/medianecourtlightisofeuille8_10_8.opf")
touilleOPF ("/home/barczi/courtlong/dataMIRnew/opf/medianecourtlightisofeuille9_10_9.opf")

println ("medianemedisotaillefeuille")
println ("nbLong surfaceLong lightLong shootMassLong yieldShootLong lightCourt shootMassCourt yieldShootCourt surfaceCourt nbCourt surftot")
touilleOPF ("/home/barczi/courtlong/dataMIRnew/opf/medianecourtmedisofeuille1_10_1.opf")
touilleOPF ("/home/barczi/courtlong/dataMIRnew/opf/medianecourtmedisofeuille2_10_2.opf")
touilleOPF ("/home/barczi/courtlong/dataMIRnew/opf/medianecourtmedisofeuille3_10_3.opf")
touilleOPF ("/home/barczi/courtlong/dataMIRnew/opf/medianecourtmedisofeuille4_10_4.opf")
touilleOPF ("/home/barczi/courtlong/dataMIRnew/opf/medianecourtmedisofeuille5_10_5.opf")
touilleOPF ("/home/barczi/courtlong/dataMIRnew/opf/medianecourtmedisofeuille6_10_6.opf")
touilleOPF ("/home/barczi/courtlong/dataMIRnew/opf/medianecourtmedisofeuille7_10_7.opf")
touilleOPF ("/home/barczi/courtlong/dataMIRnew/opf/medianecourtmedisofeuille8_10_8.opf")
touilleOPF ("/home/barczi/courtlong/dataMIRnew/opf/medianecourtmedisofeuille9_10_9.opf")

println ("medianefortisotaillefeuille")
println ("nbLong surfaceLong lightLong shootMassLong yieldShootLong lightCourt shootMassCourt yieldShootCourt surfaceCourt nbCourt surftot")
touilleOPF ("/home/barczi/courtlong/dataMIRnew/opf/medianecourtfortisofeuille1_10_1.opf")
touilleOPF ("/home/barczi/courtlong/dataMIRnew/opf/medianecourtfortisofeuille2_10_2.opf")
touilleOPF ("/home/barczi/courtlong/dataMIRnew/opf/medianecourtfortisofeuille3_10_3.opf")
touilleOPF ("/home/barczi/courtlong/dataMIRnew/opf/medianecourtfortisofeuille4_10_4.opf")
touilleOPF ("/home/barczi/courtlong/dataMIRnew/opf/medianecourtfortisofeuille5_10_5.opf")
touilleOPF ("/home/barczi/courtlong/dataMIRnew/opf/medianecourtfortisofeuille6_10_6.opf")
touilleOPF ("/home/barczi/courtlong/dataMIRnew/opf/medianecourtfortisofeuille7_10_7.opf")
touilleOPF ("/home/barczi/courtlong/dataMIRnew/opf/medianecourtfortisofeuille8_10_8.opf")
touilleOPF ("/home/barczi/courtlong/dataMIRnew/opf/medianecourtfortisofeuille9_10_9.opf")


println ("medianecourtmedfeuillecourtgrosses")
println ("nbLong surfaceLong lightLong shootMassLong yieldShootLong lightCourt shootMassCourt yieldShootCourt surfaceCourt nbCourt surftot")
touilleOPF ("/home/barczi/courtlong/dataMIRnew/opf/medianecourtmedfeuillecourtgrosses1_10_1.opf")
touilleOPF ("/home/barczi/courtlong/dataMIRnew/opf/medianecourtmedfeuillecourtgrosses2_10_2.opf")
touilleOPF ("/home/barczi/courtlong/dataMIRnew/opf/medianecourtmedfeuillecourtgrosses3_10_3.opf")
touilleOPF ("/home/barczi/courtlong/dataMIRnew/opf/medianecourtmedfeuillecourtgrosses4_10_4.opf")
touilleOPF ("/home/barczi/courtlong/dataMIRnew/opf/medianecourtmedfeuillecourtgrosses5_10_5.opf")
touilleOPF ("/home/barczi/courtlong/dataMIRnew/opf/medianecourtmedfeuillecourtgrosses6_10_6.opf")
touilleOPF ("/home/barczi/courtlong/dataMIRnew/opf/medianecourtmedfeuillecourtgrosses7_10_7.opf")
touilleOPF ("/home/barczi/courtlong/dataMIRnew/opf/medianecourtmedfeuillecourtgrosses8_10_8.opf")
touilleOPF ("/home/barczi/courtlong/dataMIRnew/opf/medianecourtmedfeuillecourtgrosses9_10_9.opf")

println ("medianecourtmedfeuillecourtpetites")
println ("nbLong surfaceLong lightLong shootMassLong yieldShootLong lightCourt shootMassCourt yieldShootCourt surfaceCourt nbCourt surftot")
touilleOPF ("/home/barczi/courtlong/dataMIRnew/opf/medianecourtmedfeuillecourtpetites1_10_1.opf")
touilleOPF ("/home/barczi/courtlong/dataMIRnew/opf/medianecourtmedfeuillecourtpetites2_10_2.opf")
touilleOPF ("/home/barczi/courtlong/dataMIRnew/opf/medianecourtmedfeuillecourtpetites3_10_3.opf")
touilleOPF ("/home/barczi/courtlong/dataMIRnew/opf/medianecourtmedfeuillecourtpetites4_10_4.opf")
touilleOPF ("/home/barczi/courtlong/dataMIRnew/opf/medianecourtmedfeuillecourtpetites5_10_5.opf")
touilleOPF ("/home/barczi/courtlong/dataMIRnew/opf/medianecourtmedfeuillecourtpetites6_10_6.opf")
touilleOPF ("/home/barczi/courtlong/dataMIRnew/opf/medianecourtmedfeuillecourtpetites7_10_7.opf")
touilleOPF ("/home/barczi/courtlong/dataMIRnew/opf/medianecourtmedfeuillecourtpetites8_10_8.opf")
touilleOPF ("/home/barczi/courtlong/dataMIRnew/opf/medianecourtmedfeuillecourtpetites9_10_9.opf")

println ("medianecourtmedfeuillecourtmed")
println ("nbLong surfaceLong lightLong shootMassLong yieldShootLong lightCourt shootMassCourt yieldShootCourt surfaceCourt nbCourt surftot")
touilleOPF ("/home/barczi/courtlong/dataMIRnew/opf/medianecourtmedfeuillecourtmed1_10_1.opf")
touilleOPF ("/home/barczi/courtlong/dataMIRnew/opf/medianecourtmedfeuillecourtmed2_10_2.opf")
touilleOPF ("/home/barczi/courtlong/dataMIRnew/opf/medianecourtmedfeuillecourtmed3_10_3.opf")
touilleOPF ("/home/barczi/courtlong/dataMIRnew/opf/medianecourtmedfeuillecourtmed4_10_4.opf")
touilleOPF ("/home/barczi/courtlong/dataMIRnew/opf/medianecourtmedfeuillecourtmed5_10_5.opf")
touilleOPF ("/home/barczi/courtlong/dataMIRnew/opf/medianecourtmedfeuillecourtmed6_10_6.opf")
touilleOPF ("/home/barczi/courtlong/dataMIRnew/opf/medianecourtmedfeuillecourtmed7_10_7.opf")
touilleOPF ("/home/barczi/courtlong/dataMIRnew/opf/medianecourtmedfeuillecourtmed8_10_8.opf")
touilleOPF ("/home/barczi/courtlong/dataMIRnew/opf/medianecourtmedfeuillecourtmed9_10_9.opf")

println ("quartile1lightisotaillefeuille")
println ("nbLong surfaceLong lightLong shootMassLong yieldShootLong lightCourt shootMassCourt yieldShootCourt surfaceCourt nbCourt surftot")
touilleOPF ("/home/barczi/courtlong/dataMIRnew/opf/courtlightisofeuille1_10_1.opf")
touilleOPF ("/home/barczi/courtlong/dataMIRnew/opf/courtlightisofeuille2_10_2.opf")
touilleOPF ("/home/barczi/courtlong/dataMIRnew/opf/courtlightisofeuille3_10_3.opf")
touilleOPF ("/home/barczi/courtlong/dataMIRnew/opf/courtlightisofeuille4_10_4.opf")
touilleOPF ("/home/barczi/courtlong/dataMIRnew/opf/courtlightisofeuille5_10_5.opf")
touilleOPF ("/home/barczi/courtlong/dataMIRnew/opf/courtlightisofeuille6_10_6.opf")
touilleOPF ("/home/barczi/courtlong/dataMIRnew/opf/courtlightisofeuille7_10_7.opf")
touilleOPF ("/home/barczi/courtlong/dataMIRnew/opf/courtlightisofeuille8_10_8.opf")
touilleOPF ("/home/barczi/courtlong/dataMIRnew/opf/courtlightisofeuille9_10_9.opf")

println ("quartile1medisotaillefeuille")
println ("nbLong surfaceLong lightLong shootMassLong yieldShootLong lightCourt shootMassCourt yieldShootCourt surfaceCourt nbCourt surftot")
touilleOPF ("/home/barczi/courtlong/dataMIRnew/opf/courtmedisofeuille1_10_1.opf")
touilleOPF ("/home/barczi/courtlong/dataMIRnew/opf/courtmedisofeuille2_10_2.opf")
touilleOPF ("/home/barczi/courtlong/dataMIRnew/opf/courtmedisofeuille3_10_3.opf")
touilleOPF ("/home/barczi/courtlong/dataMIRnew/opf/courtmedisofeuille4_10_4.opf")
touilleOPF ("/home/barczi/courtlong/dataMIRnew/opf/courtmedisofeuille5_10_5.opf")
touilleOPF ("/home/barczi/courtlong/dataMIRnew/opf/courtmedisofeuille6_10_6.opf")
touilleOPF ("/home/barczi/courtlong/dataMIRnew/opf/courtmedisofeuille7_10_7.opf")
touilleOPF ("/home/barczi/courtlong/dataMIRnew/opf/courtmedisofeuille8_10_8.opf")
touilleOPF ("/home/barczi/courtlong/dataMIRnew/opf/courtmedisofeuille9_10_9.opf")

println ("quartile1fortisotaillefeuille")
println ("nbLong surfaceLong lightLong shootMassLong yieldShootLong lightCourt shootMassCourt yieldShootCourt surfaceCourt nbCourt surftot")
touilleOPF ("/home/barczi/courtlong/dataMIRnew/opf/courtfortisofeuille1_10_1.opf")
touilleOPF ("/home/barczi/courtlong/dataMIRnew/opf/courtfortisofeuille2_10_2.opf")
touilleOPF ("/home/barczi/courtlong/dataMIRnew/opf/courtfortisofeuille3_10_3.opf")
touilleOPF ("/home/barczi/courtlong/dataMIRnew/opf/courtfortisofeuille4_10_4.opf")
touilleOPF ("/home/barczi/courtlong/dataMIRnew/opf/courtfortisofeuille5_10_5.opf")
touilleOPF ("/home/barczi/courtlong/dataMIRnew/opf/courtfortisofeuille6_10_6.opf")
touilleOPF ("/home/barczi/courtlong/dataMIRnew/opf/courtfortisofeuille7_10_7.opf")
touilleOPF ("/home/barczi/courtlong/dataMIRnew/opf/courtfortisofeuille8_10_8.opf")
touilleOPF ("/home/barczi/courtlong/dataMIRnew/opf/courtfortisofeuille9_10_9.opf")

println ("quartile1courtmedfeuillecourtgrosses")
println ("nbLong surfaceLong lightLong shootMassLong yieldShootLong lightCourt shootMassCourt yieldShootCourt surfaceCourt nbCourt surftot")
touilleOPF ("/home/barczi/courtlong/dataMIRnew/opf/courtmedfeuillecourtgrosses1_10_1.opf")
touilleOPF ("/home/barczi/courtlong/dataMIRnew/opf/courtmedfeuillecourtgrosses2_10_2.opf")
touilleOPF ("/home/barczi/courtlong/dataMIRnew/opf/courtmedfeuillecourtgrosses3_10_3.opf")
touilleOPF ("/home/barczi/courtlong/dataMIRnew/opf/courtmedfeuillecourtgrosses4_10_4.opf")
touilleOPF ("/home/barczi/courtlong/dataMIRnew/opf/courtmedfeuillecourtgrosses5_10_5.opf")
touilleOPF ("/home/barczi/courtlong/dataMIRnew/opf/courtmedfeuillecourtgrosses6_10_6.opf")
touilleOPF ("/home/barczi/courtlong/dataMIRnew/opf/courtmedfeuillecourtgrosses7_10_7.opf")
touilleOPF ("/home/barczi/courtlong/dataMIRnew/opf/courtmedfeuillecourtgrosses8_10_8.opf")
touilleOPF ("/home/barczi/courtlong/dataMIRnew/opf/courtmedfeuillecourtgrosses9_10_9.opf")

println ("quartile1courtmedfeuillecourtpetites")
println ("nbLong surfaceLong lightLong shootMassLong yieldShootLong lightCourt shootMassCourt yieldShootCourt surfaceCourt nbCourt surftot")
touilleOPF ("/home/barczi/courtlong/dataMIRnew/opf/courtmedfeuillecourtpetites1_10_1.opf")
touilleOPF ("/home/barczi/courtlong/dataMIRnew/opf/courtmedfeuillecourtpetites2_10_2.opf")
touilleOPF ("/home/barczi/courtlong/dataMIRnew/opf/courtmedfeuillecourtpetites3_10_3.opf")
touilleOPF ("/home/barczi/courtlong/dataMIRnew/opf/courtmedfeuillecourtpetites4_10_4.opf")
touilleOPF ("/home/barczi/courtlong/dataMIRnew/opf/courtmedfeuillecourtpetites5_10_5.opf")
touilleOPF ("/home/barczi/courtlong/dataMIRnew/opf/courtmedfeuillecourtpetites6_10_6.opf")
touilleOPF ("/home/barczi/courtlong/dataMIRnew/opf/courtmedfeuillecourtpetites7_10_7.opf")
touilleOPF ("/home/barczi/courtlong/dataMIRnew/opf/courtmedfeuillecourtpetites8_10_8.opf")
touilleOPF ("/home/barczi/courtlong/dataMIRnew/opf/courtmedfeuillecourtpetites9_10_9.opf")

println ("quartile1courtmedfeuillecourtmed")
println ("nbLong surfaceLong lightLong shootMassLong yieldShootLong lightCourt shootMassCourt yieldShootCourt surfaceCourt nbCourt surftot")
touilleOPF ("/home/barczi/courtlong/dataMIRnew/opf/courtmedfeuillecourtmed1_10_1.opf")
touilleOPF ("/home/barczi/courtlong/dataMIRnew/opf/courtmedfeuillecourtmed2_10_2.opf")
touilleOPF ("/home/barczi/courtlong/dataMIRnew/opf/courtmedfeuillecourtmed3_10_3.opf")
touilleOPF ("/home/barczi/courtlong/dataMIRnew/opf/courtmedfeuillecourtmed4_10_4.opf")
touilleOPF ("/home/barczi/courtlong/dataMIRnew/opf/courtmedfeuillecourtmed5_10_5.opf")
touilleOPF ("/home/barczi/courtlong/dataMIRnew/opf/courtmedfeuillecourtmed6_10_6.opf")
touilleOPF ("/home/barczi/courtlong/dataMIRnew/opf/courtmedfeuillecourtmed7_10_7.opf")
touilleOPF ("/home/barczi/courtlong/dataMIRnew/opf/courtmedfeuillecourtmed8_10_8.opf")
touilleOPF ("/home/barczi/courtlong/dataMIRnew/opf/courtmedfeuillecourtmed9_10_9.opf")
