# Supplementary material for: If self‐shading is so bad, why is there so much? Short shoots reconcile costs and benefits
Source: New Phytol. 2022 Dec 21;237(5):1684–95. doi: 10.1111/nph.18636 (PMC10107860; doi:10.1111/nph.18636)
Supplement: Supplementary file 4 — Note S1 Compressed archive containing all AMAPSIM parameter files and scripts of the simulations performed. Please note: Wiley is not responsible for the content or functionality of any Supporting Information supplied by the authors. Any queries (other than missing material) should be directed to the New Phytologist Central Office. [file NPH-237-1684-s002.file › supplementaryMaterial/pascourtquartile3courtmedisofeuille.ops]

# Simeo OpsFormatExport: Mon Oct 15 11:46:11 CEST 2012

# Part 1: one line per plant in the scene
#sceneId	plantId	plantFileName	x	y	z	scale	inclinationAzimut	inclinationAngle	stemTwist
1	1	opf/pascourtquartile3courtmedisofeuille1_10_1.opf	0	0	0.0	1.0	0.0	0.0	0.0
1	2	opf/pascourtquartile3courtmedisofeuille2_10_2.opf	0	5.	0.0	1.0	0.0	0.0	0.0
1	3	opf/pascourtquartile3courtmedisofeuille3_10_3.opf	0	10.	0.0	1.0	0.0	0.0	0.0
1	4	opf/pascourtquartile3courtmedisofeuille4_10_4.opf	5	0.	0.0	1.0	0.0	0.0	0.0
1	5	opf/pascourtquartile3courtmedisofeuille5_10_5.opf	5	5.	0.0	1.0	0.0	0.0	0.0
1	6	opf/pascourtquartile3courtmedisofeuille6_10_6.opf	5	10.	0.0	1.0	0.0	0.0	0.0
1	7	opf/pascourtquartile3courtmedisofeuille7_10_7.opf	10	0.	0.0	1.0	0.0	0.0	0.0
1	8	opf/pascourtquartile3courtmedisofeuille8_10_8.opf	10	5.	0.0	1.0	0.0	0.0	0.0
1	9	opf/pascourtquartile3courtmedisofeuille9_10_9.opf	10	10.	0.0	1.0	0.0	0.0	0.0


# Part 2 (optional), chaining: only if scenario or project, one line per sceneId in part1
#motherId	sceneId	date
-1	1	0
