# Supplementary material for: If self‐shading is so bad, why is there so much? Short shoots reconcile costs and benefits
Source: New Phytol. 2022 Dec 21;237(5):1684–95. doi: 10.1111/nph.18636 (PMC10107860; doi:10.1111/nph.18636)
Supplement: Supplementary file 4 — Note S1 Compressed archive containing all AMAPSIM parameter files and scripts of the simulations performed. Please note: Wiley is not responsible for the content or functionality of any Supporting Information supplied by the authors. Any queries (other than missing material) should be directed to the New Phytologist Central Office. [file NPH-237-1684-s002.file › supplementaryMaterial/quartile3Troll.fpa]

#AMAPSIM parameter file Version 2
quartile3trolldata
90
1
0
1
4
.1
0 1 1 10
0 1 1 10
0 1 1 0
1 6 1 1 61 2 71 3 76 4 78 5 80 6
0 6 1 80 61 16 71 7 76 6 80 1 81 1
0 8 1 77 61 77 71 77 75 75 76 79 78 79 80 80 81 81
0 5 1 0 61 3 71 2 76 0 80 1
0 3 1 9999 76 1 80 9999
0 3 1 0 0 1 1 1
76 0 0 3 1 1 4 0.899999976158 5 0.899999976158
80 0 0 2 1 1 5 0.899999976158
0 1 1 0
0 3 1 1 76 0.5 80 1
0 1 1 1
0 3 1 1 76 0.800000011921 80 1
0 1 1 -1
0 3 1 1 76 0.5 80 1
0 1 1 0
0 1 1 1
0 1 1 1
0 3 1 1 76 0.800000011921 80 1
0 1 1 0
0 1 1 0
0 1 1 0
0 1 1 0
0 1 1 0
0 1 1 0
0 1 1 0
0 1 1 0
0 1 1 0
0 1 1 0
0 1 1 0
0 1 1 0
0 1 1 0
0 1 1 0
0 1 1 1
0 1 1 0
0 1 1 0.800000011921
0 1 1 0
0 3 1 35 80 9999 81 9999
0 1 1 1
0 1 1 1
0 1 1 1
0 1 1 1
0 1 1 0
0 1 1 0
0 1 1 0
0 6 1 1 75 0 76 0 78 0 80 0 81 0
0 7 1 5 61 5 75 4 76 6 78 1 80 1 81 1
0 5 1 1 75 0.800000011921 76 1 80 1 81 1
0 1 1 0
0 4 1 22 61 9 71 6 76 1
0 1 1 1
0 1 1 0.900000035763
0 1 1 6
0 1 1 0.800000011921
0 1 1 0
0 1 1 0
0 1 1 0
0 3 1 0 80 0 81 0
0 3 1 1 80 1 81 1
0 3 1 1 80 1 81 1
0 1 1 0
0 1 1 0
0 1 1 1
0 1 1 0
0 1 1 0
0 1 1 0
0 1 1 0
0 1 1 0
0 1 1 0
0 3 1 0 80 0 81 0
0 3 1 1 80 1 81 1
0 3 1 1 80 1 81 1
0 1 1 0
0 1 1 0
0 1 1 1
0 1 1 0
0 1 1 0
0 1 1 0
0 1 1 0
0 1 1 0
0 5 4 6 75 0 76 0 78 1 80 6
0 7 1 0 2 10 61 15 75 70 76 90 80 45 99 90
0 6 1 0 2 15 61 30 75 0 76 0 80 0
0 1 1 -10
0 3 1 1000 61 300 71 50
0 1 1 1
0 2 1 0.699999988079 61 0
0 1 1 0
0 1 1 0
0 3 1 0 78 0 80 30
0 3 1 0.800000011921 75 0.800000011921 76 0
0 1 1 1
0 6 1 1 2 1 61 0.75 76 0.10000000149 80 2.5 81 2.20000004768
0 1 1 1
0 1 1 1
0 1 1 0
0 3 1 3 61 1 78 1
0 2 1 15 71 1
0 1 1 0
0 5 1 0.180000007153 2 0.100000008941 61 0.10000000149 80 2.5 81 2.20000004768
0 2 1 30 61 12
0 1 1 1000
0 1 1 0
0 1 1 0
0 1 1 0
0 4 1 0 0 1 1 1
61 0 0 1 1 1
71 0 0 1 1 1
76 0 0 1 1 1
0 1 1 0 0 1 1 1
tronc_reit
0 1 1 0
0 1 1 1
1 6 1 1 4 0.5 10 0.5 61 0 71 0 76 0
0 1 1 0
0 1 1 80
0 1 1 0
0 1 1 135
0 1 1 1
0 1 1 1
0 1 1 0
0 0 0 0
0 4 1 0 0 1 1 61
2 0 0 1 1 61
61 0 0 1 1 71
71 0 0 1 1 76
0 3 1 0 0 1 1 0
61 0 0 1 1 0
71 0 0 1 1 0
0 3 1 0 0 1 1 0
61 0 0 1 1 0
71 0 0 1 1 0
0 3 1 0 0 1 1 1
61 0 0 1 1 1
71 0 0 1 1 1
0 3 1 0 0 1 1 0
61 0 0 1 1 0
71 0 0 1 1 0
0 3 1 0 0 1 1 0
61 0 0 1 1 0
71 0 0 1 1 0
0 3 1 0 0 1 1 0
61 0 0 1 1 0
71 0 0 1 1 0
0 3 1 0 0 1 1 1
61 0 0 1 1 1
71 0 0 1 1 1
0 1 1.000000 0 0 1 1.000000 1.000000
0 1 1.000000 0 0 1 1.000000 0.000000
0 1 1.000000 0 0 1 1.000000 1.000000
0 1 1.000000 0 0 1 1.000000 0.000000
0 1 1.000000 0 0 1 1.000000 0.000000
0 1 1.000000 0 0 1 1.000000 1.000000
0 1 1.000000 0 0 1 1.000000 0.000000
0 1 1.000000 0 0 1 1.000000 1.000000
0 3 1 0 0 1 1 0
61 0 0 1 1 0
71 0 0 1 1 0
0 3 1 0 0 1 1 0
61 0 0 1 1 0
71 0 0 1 1 0
0 3 1 0 0 1 1 0
61 0 0 1 1 0
71 0 0 1 1 0
0 3 1 0 0 1 1 1
61 0 0 1 1 1
71 0 0 1 1 1
0 1 1.000000 0 0 1 1.000000 0.000000
0 1 1.000000 0 0 1 1.000000 0.000000
0 1 1.000000 0 0 1 1.000000 1.000000
0 3 1 0 0 1 1 0
61 0 0 1 1 0
71 0 0 1 1 0
0 3 1 0 0 1 1 0
61 0 0 1 1 0
71 0 0 1 1 0
0 3 1 0 0 1 1 0
61 0 0 1 1 0
71 0 0 1 1 0
0 3 1 0 0 1 1 1
61 0 0 1 1 1
71 0 0 1 1 1
0 1 1.000000 0 0 1 1.000000 0.000000
0 1 1.000000 0 0 1 1.000000 0.000000
0 1 1.000000 0 0 1 1.000000 1.000000
0 1 1.000000 0 0 1 1.000000 0.000000
0 1 1.000000 0 0 1 1.000000 0.000000
0 1 1.000000 0 0 1 1.000000 1.000000
0 1 1 0 0 1 1 0
0 1 1 0 0 1 1 0
0 1 1 0 0 1 1 0
0 1 1 0 0 1 1 1
0 1 1.000000 0 0 1 1.000000 -1.000000
0 1 1.000000 0 0 1 1.000000 0.000000
0 1 1.000000 0 0 1 1.000000 -1.000000
0 1 1.000000 0 0 1 1.000000 0.000000
0 1 1.000000 0 0 1 1.000000 -1.000000
0 1 1.000000 0 0 1 1.000000 0.000000
0 1 1.000000 0 0 1 1.000000 -1.000000
0 1 1.000000 0 0 1 1.000000 0.000000
0 1 1.000000 0 0 1 1.000000 -1.000000
0 1 1.000000 0 0 1 1.000000 0.000000
0 1 1.000000 0 0 1 1.000000 -1.000000
0 1 1.000000 0 0 1 1.000000 0.000000
0 1 1.000000 0 0 1 1.000000 -1.000000
0 1 1.000000 0 0 1 1.000000 0.000000
0 1 1.000000 0 0 1 1.000000 -1.000000
0 1 1.000000 0 0 1 1.000000 0.000000
0 1 1.000000 0 0 1 1.000000 -1.000000
0 1 1.000000 0 0 1 1.000000 0.000000
0 4 1 0 0 3 1 0 2 0 3 99
2 0 0 3 1 0 2 99 4 99
4 0 0 4 1 61 2 61 4 61 6 99
81 0 0 1 4 61
0 1 1 0 0 1 1 0
0 1 1 0 0 1 1 0
0 1 1 0 0 1 1 1
0 2 1 0 0 1 1 0
4 0 0 1 1 0
0 2 1 0 0 1 1 0
4 0 0 1 1 0
0 2 1 0 0 1 1 0
4 0 0 1 1 0
0 2 1 0 0 1 1 1
4 0 0 1 1 1
0 1 1 0 0 1 1 0
0 1 1 0 0 1 1 1
0 1 1 0 0 1 1 1
0 1 1.000000 0 0 1 1.000000 1.000000
0 1 1 0 0 1 1 0.899999976158
0 1 1.000000 0 0 1 1.000000 1.000000
0 1 1.000000 0 0 1 1.000000 0.000000
0 1 1.000000 0 0 1 1.000000 1.000000
0 2 1 0 0 1 1 0
4 0 0 1 1 0
0 2 1 0 0 1 1 0
4 0 0 1 1 0
0 2 1 0 0 1 1 0
4 0 0 1 1 0
0 2 1 0 0 1 1 1
4 0 0 1 1 1
0 1 1.000000 0 0 1 1.000000 0.000000
0 1 1.000000 0 0 1 1.000000 0.000000
0 1 1.000000 0 0 1 1.000000 1.000000
0 2 1 0 0 1 1 0
4 0 0 1 1 0
0 2 1 0 0 1 1 0
4 0 0 1 1 0
0 2 1 0 0 1 1 0
4 0 0 1 1 0
0 2 1 0 0 1 1 1
4 0 0 1 1 1
0 1 1.000000 0 0 1 1.000000 0.000000
0 1 1.000000 0 0 1 1.000000 0.000000
0 1 1.000000 0 0 1 1.000000 1.000000
0 1 1.000000 0 0 1 1.000000 0.000000
0 1 1.000000 0 0 1 1.000000 0.000000
0 1 1.000000 0 0 1 1.000000 1.000000
0 1 1 0 0 1 1 0
0 1 1 0 0 1 1 0
0 1 1 0 0 1 1 0
0 1 1 0 0 1 1 1
0 1 1.000000 0 0 1 1.000000 -1.000000
0 1 1.000000 0 0 1 1.000000 0.000000
0 1 1.000000 0 0 1 1.000000 -1.000000
0 1 1.000000 0 0 1 1.000000 0.000000
0 1 1.000000 0 0 1 1.000000 -1.000000
0 1 1.000000 0 0 1 1.000000 0.000000
0 1 1.000000 0 0 1 1.000000 -1.000000
0 1 1.000000 0 0 1 1.000000 0.000000
0 1 1.000000 0 0 1 1.000000 -1.000000
0 1 1.000000 0 0 1 1.000000 0.000000
0 1 1.000000 0 0 1 1.000000 -1.000000
0 1 1.000000 0 0 1 1.000000 0.000000
0 1 1.000000 0 0 1 1.000000 -1.000000
0 1 1.000000 0 0 1 1.000000 0.000000
0 1 1.000000 0 0 1 1.000000 -1.000000
0 1 1.000000 0 0 1 1.000000 0.000000
0 1 1.000000 0 0 1 1.000000 -1.000000
0 1 1.000000 0 0 1 1.000000 0.000000
feuilleL
0 1 1 2
0 1 1 1
0 4 1 1 75 0 76 0 78 0
0 1 1 0
0 1 1 999
0 1 1 0
0 1 1 135
0 1 1 0
0 1 1 0
0 1 1 0
0 0 0 0
0 1 1 0 0 1 1 80
0 1 1 0 0 1 1 0
0 1 1 0 0 1 1 0
0 1 1 0 0 1 1 1
0 1 1 0 0 1 1 0
0 1 1 0 0 1 1 0
0 1 1 0 0 1 1 0
0 1 1 0 0 1 1 1
0 1 1.000000 0 0 1 1.000000 1.000000
0 1 1.000000 0 0 1 1.000000 0.000000
0 1 1.000000 0 0 1 1.000000 1.000000
0 1 1.000000 0 0 1 1.000000 0.000000
0 1 1.000000 0 0 1 1.000000 0.000000
0 1 1.000000 0 0 1 1.000000 1.000000
0 1 1.000000 0 0 1 1.000000 0.000000
0 1 1.000000 0 0 1 1.000000 1.000000
0 2 1 0 0 1 1 80
76 0 0 1 1 81
0 1 1 0 0 1 1 0
0 1 1 0 0 1 1 0
0 1 1 0 0 1 1 1
0 1 1.000000 0 0 1 1.000000 1.000000
0 1 1.000000 0 0 1 1.000000 1.000000
0 1 1.000000 0 0 1 1.000000 0.000000
0 1 1 0 0 1 1 0
0 1 1 0 0 1 1 0
0 1 1 0 0 1 1 0
0 1 1 0 0 1 1 1
0 1 1.000000 0 0 1 1.000000 0.000000
0 1 1.000000 0 0 1 1.000000 0.000000
0 1 1.000000 0 0 1 1.000000 1.000000
0 1 1.000000 0 0 1 1.000000 0.000000
0 1 1.000000 0 0 1 1.000000 0.000000
0 1 1.000000 0 0 1 1.000000 1.000000
0 1 1 0 0 1 1 0
0 1 1 0 0 1 1 0
0 1 1 0 0 1 1 0
0 1 1 0 0 1 1 1
0 1 1.000000 0 0 1 1.000000 -1.000000
0 1 1.000000 0 0 1 1.000000 0.000000
0 1 1.000000 0 0 1 1.000000 -1.000000
0 1 1.000000 0 0 1 1.000000 0.000000
0 1 1.000000 0 0 1 1.000000 -1.000000
0 1 1.000000 0 0 1 1.000000 0.000000
0 1 1.000000 0 0 1 1.000000 -1.000000
0 1 1.000000 0 0 1 1.000000 0.000000
0 1 1.000000 0 0 1 1.000000 -1.000000
0 1 1.000000 0 0 1 1.000000 0.000000
0 1 1.000000 0 0 1 1.000000 -1.000000
0 1 1.000000 0 0 1 1.000000 0.000000
0 1 1.000000 0 0 1 1.000000 -1.000000
0 1 1.000000 0 0 1 1.000000 0.000000
0 1 1.000000 0 0 1 1.000000 -1.000000
0 1 1.000000 0 0 1 1.000000 0.000000
0 1 1.000000 0 0 1 1.000000 -1.000000
0 1 1.000000 0 0 1 1.000000 0.000000
0 1 1 0 0 1 1 80
0 1 1 0 0 1 1 0
0 1 1 0 0 1 1 0
0 1 1 0 0 1 1 1
0 1 1 0 0 1 1 0
0 1 1 0 0 1 1 0
0 1 1 0 0 1 1 0
0 1 1 0 0 1 1 1
0 1 1.000000 0 0 1 1.000000 1.000000
0 1 1.000000 0 0 1 1.000000 0.000000
0 1 1.000000 0 0 1 1.000000 1.000000
0 1 1.000000 0 0 1 1.000000 0.000000
0 1 1.000000 0 0 1 1.000000 0.000000
0 1 1.000000 0 0 1 1.000000 1.000000
0 1 1.000000 0 0 1 1.000000 0.000000
0 1 1.000000 0 0 1 1.000000 1.000000
0 2 1 0 0 1 1 80
76 0 0 1 1 81
0 1 1 0 0 1 1 0
0 1 1 0 0 1 1 0
0 1 1 0 0 1 1 1
0 1 1.000000 0 0 1 1.000000 1.000000
0 1 1.000000 0 0 1 1.000000 1.000000
0 1 1.000000 0 0 1 1.000000 0.000000
0 1 1 0 0 1 1 0
0 1 1 0 0 1 1 0
0 1 1 0 0 1 1 0
0 1 1 0 0 1 1 1
0 1 1.000000 0 0 1 1.000000 0.000000
0 1 1.000000 0 0 1 1.000000 0.000000
0 1 1.000000 0 0 1 1.000000 1.000000
0 1 1.000000 0 0 1 1.000000 0.000000
0 1 1.000000 0 0 1 1.000000 0.000000
0 1 1.000000 0 0 1 1.000000 1.000000
0 1 1 0 0 1 1 0
0 1 1 0 0 1 1 0
0 1 1 0 0 1 1 0
0 1 1 0 0 1 1 1
0 1 1.000000 0 0 1 1.000000 -1.000000
0 1 1.000000 0 0 1 1.000000 0.000000
0 1 1.000000 0 0 1 1.000000 -1.000000
0 1 1.000000 0 0 1 1.000000 0.000000
0 1 1.000000 0 0 1 1.000000 -1.000000
0 1 1.000000 0 0 1 1.000000 0.000000
0 1 1.000000 0 0 1 1.000000 -1.000000
0 1 1.000000 0 0 1 1.000000 0.000000
0 1 1.000000 0 0 1 1.000000 -1.000000
0 1 1.000000 0 0 1 1.000000 0.000000
0 1 1.000000 0 0 1 1.000000 -1.000000
0 1 1.000000 0 0 1 1.000000 0.000000
0 1 1.000000 0 0 1 1.000000 -1.000000
0 1 1.000000 0 0 1 1.000000 0.000000
0 1 1.000000 0 0 1 1.000000 -1.000000
0 1 1.000000 0 0 1 1.000000 0.000000
0 1 1.000000 0 0 1 1.000000 -1.000000
0 1 1.000000 0 0 1 1.000000 0.000000
court
0 1 1 0
0 1 1 2
0 2 1 0.72000002861 76 0
0 1 1 0
0 1 1 999
0 1 1 0
0 1 1 144.210006714
0 1 1 0
0 1 1 0
0 1 1 0
0 0 0 0
0 2 1 0 0 1 1 75
75 0 0 1 1 76
0 1 1.000000 0 0 1 1.000000 0.000000
0 1 1.000000 0 0 1 1.000000 0.000000
0 1 1.000000 0 0 1 1.000000 1.000000
0 1 1 0 0 1 1 0
0 1 1.000000 0 0 1 1.000000 0.000000
0 1 1.000000 0 0 1 1.000000 0.000000
0 1 1.000000 0 0 1 1.000000 1.000000
0 1 1.000000 0 0 1 1.000000 0.000000
0 1 1.000000 0 0 1 1.000000 1.000000
0 1 1.000000 0 0 1 1.000000 1.000000
0 1 1.000000 0 0 1 1.000000 0.000000
0 1 1.000000 0 0 1 1.000000 1.000000
0 1 1.000000 0 0 1 1.000000 1.000000
0 1 1.000000 0 0 1 1.000000 1.000000
0 1 1.000000 0 0 1 1.000000 0.000000
0 1 1 0 0 1 1 0
0 1 1.000000 0 0 1 1.000000 0.000000
0 1 1.000000 0 0 1 1.000000 0.000000
0 1 1.000000 0 0 1 1.000000 1.000000
0 1 1.000000 0 0 1 1.000000 0.000000
0 1 1.000000 0 0 1 1.000000 0.000000
0 1 1.000000 0 0 1 1.000000 1.000000
0 1 1 0 0 1 1 0
0 1 1.000000 0 0 1 1.000000 0.000000
0 1 1.000000 0 0 1 1.000000 0.000000
0 1 1.000000 0 0 1 1.000000 1.000000
0 1 1.000000 0 0 1 1.000000 0.000000
0 1 1.000000 0 0 1 1.000000 0.000000
0 1 1.000000 0 0 1 1.000000 1.000000
0 1 1.000000 0 0 1 1.000000 0.000000
0 1 1.000000 0 0 1 1.000000 0.000000
0 1 1.000000 0 0 1 1.000000 1.000000
0 1 1 0 0 1 1 0
0 1 1.000000 0 0 1 1.000000 0.000000
0 1 1.000000 0 0 1 1.000000 0.000000
0 1 1.000000 0 0 1 1.000000 1.000000
0 1 1.000000 0 0 1 1.000000 -1.000000
0 1 1.000000 0 0 1 1.000000 0.000000
0 1 1.000000 0 0 1 1.000000 -1.000000
0 1 1.000000 0 0 1 1.000000 0.000000
0 1 1.000000 0 0 1 1.000000 -1.000000
0 1 1.000000 0 0 1 1.000000 0.000000
0 1 1.000000 0 0 1 1.000000 -1.000000
0 1 1.000000 0 0 1 1.000000 0.000000
0 1 1.000000 0 0 1 1.000000 -1.000000
0 1 1.000000 0 0 1 1.000000 0.000000
0 1 1.000000 0 0 1 1.000000 -1.000000
0 1 1.000000 0 0 1 1.000000 0.000000
0 1 1.000000 0 0 1 1.000000 -1.000000
0 1 1.000000 0 0 1 1.000000 0.000000
0 1 1.000000 0 0 1 1.000000 -1.000000
0 1 1.000000 0 0 1 1.000000 0.000000
0 1 1.000000 0 0 1 1.000000 -1.000000
0 1 1.000000 0 0 1 1.000000 0.000000
0 2 1 0 0 1 1 75
75 0 0 1 1 76
0 1 1.000000 0 0 1 1.000000 0.000000
0 1 1.000000 0 0 1 1.000000 0.000000
0 1 1.000000 0 0 1 1.000000 1.000000
0 1 1 0 0 1 1 0
0 1 1.000000 0 0 1 1.000000 0.000000
0 1 1.000000 0 0 1 1.000000 0.000000
0 1 1.000000 0 0 1 1.000000 1.000000
0 1 1.000000 0 0 1 1.000000 0.000000
0 1 1.000000 0 0 1 1.000000 1.000000
0 1 1.000000 0 0 1 1.000000 1.000000
0 1 1.000000 0 0 1 1.000000 0.000000
0 1 1.000000 0 0 1 1.000000 1.000000
0 1 1.000000 0 0 1 1.000000 1.000000
0 1 1.000000 0 0 1 1.000000 1.000000
0 1 1.000000 0 0 1 1.000000 0.000000
0 1 1 0 0 1 1 0
0 1 1.000000 0 0 1 1.000000 0.000000
0 1 1.000000 0 0 1 1.000000 0.000000
0 1 1.000000 0 0 1 1.000000 1.000000
0 1 1.000000 0 0 1 1.000000 0.000000
0 1 1.000000 0 0 1 1.000000 0.000000
0 1 1.000000 0 0 1 1.000000 1.000000
0 1 1 0 0 1 1 0
0 1 1.000000 0 0 1 1.000000 0.000000
0 1 1.000000 0 0 1 1.000000 0.000000
0 1 1.000000 0 0 1 1.000000 1.000000
0 1 1.000000 0 0 1 1.000000 0.000000
0 1 1.000000 0 0 1 1.000000 0.000000
0 1 1.000000 0 0 1 1.000000 1.000000
0 1 1.000000 0 0 1 1.000000 0.000000
0 1 1.000000 0 0 1 1.000000 0.000000
0 1 1.000000 0 0 1 1.000000 1.000000
0 1 1 0 0 1 1 0
0 1 1.000000 0 0 1 1.000000 0.000000
0 1 1.000000 0 0 1 1.000000 0.000000
0 1 1.000000 0 0 1 1.000000 1.000000
0 1 1.000000 0 0 1 1.000000 -1.000000
0 1 1.000000 0 0 1 1.000000 0.000000
0 1 1.000000 0 0 1 1.000000 -1.000000
0 1 1.000000 0 0 1 1.000000 0.000000
0 1 1.000000 0 0 1 1.000000 -1.000000
0 1 1.000000 0 0 1 1.000000 0.000000
0 1 1.000000 0 0 1 1.000000 -1.000000
0 1 1.000000 0 0 1 1.000000 0.000000
0 1 1.000000 0 0 1 1.000000 -1.000000
0 1 1.000000 0 0 1 1.000000 0.000000
0 1 1.000000 0 0 1 1.000000 -1.000000
0 1 1.000000 0 0 1 1.000000 0.000000
0 1 1.000000 0 0 1 1.000000 -1.000000
0 1 1.000000 0 0 1 1.000000 0.000000
0 1 1.000000 0 0 1 1.000000 -1.000000
0 1 1.000000 0 0 1 1.000000 0.000000
0 1 1.000000 0 0 1 1.000000 -1.000000
0 1 1.000000 0 0 1 1.000000 0.000000
feuilleC
0 2 1 0 76 2
0 1 1 1
0 3 1 0 75 1 76 1
0 1 1 0
0 1 1 999
0 1 1 0
0 1 1 135
0 1 1 0
0 1 1 0
0 1 1 0
0 0 0 0
0 1 1 0 0 1 1 0
0 1 1.000000 0 0 1 1.000000 0.000000
0 1 1.000000 0 0 1 1.000000 0.000000
0 1 1.000000 0 0 1 1.000000 1.000000
0 1 1 0 0 1 1 0
0 1 1.000000 0 0 1 1.000000 0.000000
0 1 1.000000 0 0 1 1.000000 0.000000
0 1 1.000000 0 0 1 1.000000 1.000000
0 1 1.000000 0 0 1 1.000000 1.000000
0 1 1.000000 0 0 1 1.000000 0.000000
0 1 1.000000 0 0 1 1.000000 1.000000
0 1 1.000000 0 0 1 1.000000 0.000000
0 1 1.000000 0 0 1 1.000000 0.000000
0 1 1.000000 0 0 1 1.000000 1.000000
0 1 1.000000 0 0 1 1.000000 0.000000
0 1 1.000000 0 0 1 1.000000 1.000000
0 1 1 0 0 1 1 81
0 1 1.000000 0 0 1 1.000000 0.000000
0 1 1.000000 0 0 1 1.000000 0.000000
0 1 1.000000 0 0 1 1.000000 1.000000
0 1 1.000000 0 0 1 1.000000 1.000000
0 1 1.000000 0 0 1 1.000000 1.000000
0 1 1.000000 0 0 1 1.000000 0.000000
0 1 1 0 0 1 1 0
0 1 1.000000 0 0 1 1.000000 0.000000
0 1 1.000000 0 0 1 1.000000 0.000000
0 1 1.000000 0 0 1 1.000000 1.000000
0 1 1.000000 0 0 1 1.000000 0.000000
0 1 1.000000 0 0 1 1.000000 0.000000
0 1 1.000000 0 0 1 1.000000 1.000000
0 1 1.000000 0 0 1 1.000000 0.000000
0 1 1.000000 0 0 1 1.000000 0.000000
0 1 1.000000 0 0 1 1.000000 1.000000
0 1 1 0 0 1 1 0
0 1 1.000000 0 0 1 1.000000 0.000000
0 1 1.000000 0 0 1 1.000000 0.000000
0 1 1.000000 0 0 1 1.000000 1.000000
0 1 1.000000 0 0 1 1.000000 -1.000000
0 1 1.000000 0 0 1 1.000000 0.000000
0 1 1.000000 0 0 1 1.000000 -1.000000
0 1 1.000000 0 0 1 1.000000 0.000000
0 1 1.000000 0 0 1 1.000000 -1.000000
0 1 1.000000 0 0 1 1.000000 0.000000
0 1 1.000000 0 0 1 1.000000 -1.000000
0 1 1.000000 0 0 1 1.000000 0.000000
0 1 1.000000 0 0 1 1.000000 -1.000000
0 1 1.000000 0 0 1 1.000000 0.000000
0 1 1.000000 0 0 1 1.000000 -1.000000
0 1 1.000000 0 0 1 1.000000 0.000000
0 1 1.000000 0 0 1 1.000000 -1.000000
0 1 1.000000 0 0 1 1.000000 0.000000
0 1 1.000000 0 0 1 1.000000 -1.000000
0 1 1.000000 0 0 1 1.000000 0.000000
0 1 1.000000 0 0 1 1.000000 -1.000000
0 1 1.000000 0 0 1 1.000000 0.000000
0 1 1 0 0 1 1 0
0 1 1.000000 0 0 1 1.000000 0.000000
0 1 1.000000 0 0 1 1.000000 0.000000
0 1 1.000000 0 0 1 1.000000 1.000000
0 1 1 0 0 1 1 0
0 1 1.000000 0 0 1 1.000000 0.000000
0 1 1.000000 0 0 1 1.000000 0.000000
0 1 1.000000 0 0 1 1.000000 1.000000
0 1 1.000000 0 0 1 1.000000 1.000000
0 1 1.000000 0 0 1 1.000000 0.000000
0 1 1.000000 0 0 1 1.000000 1.000000
0 1 1.000000 0 0 1 1.000000 0.000000
0 1 1.000000 0 0 1 1.000000 0.000000
0 1 1.000000 0 0 1 1.000000 1.000000
0 1 1.000000 0 0 1 1.000000 0.000000
0 1 1.000000 0 0 1 1.000000 1.000000
0 2 1 0 0 1 1 0
71 0 0 1 1 0
0 1 1.000000 0 0 1 1.000000 0.000000
0 1 1.000000 0 0 1 1.000000 0.000000
0 1 1.000000 0 0 1 1.000000 1.000000
0 1 1.000000 0 0 1 1.000000 0.000000
0 1 1.000000 0 0 1 1.000000 0.000000
0 1 1.000000 0 0 1 1.000000 1.000000
0 1 1 0 0 1 1 0
0 1 1.000000 0 0 1 1.000000 0.000000
0 1 1.000000 0 0 1 1.000000 0.000000
0 1 1.000000 0 0 1 1.000000 1.000000
0 1 1.000000 0 0 1 1.000000 0.000000
0 1 1.000000 0 0 1 1.000000 0.000000
0 1 1.000000 0 0 1 1.000000 1.000000
0 1 1.000000 0 0 1 1.000000 0.000000
0 1 1.000000 0 0 1 1.000000 0.000000
0 1 1.000000 0 0 1 1.000000 1.000000
0 1 1 0 0 1 1 0
0 1 1.000000 0 0 1 1.000000 0.000000
0 1 1.000000 0 0 1 1.000000 0.000000
0 1 1.000000 0 0 1 1.000000 1.000000
0 1 1.000000 0 0 1 1.000000 -1.000000
0 1 1.000000 0 0 1 1.000000 0.000000
0 1 1.000000 0 0 1 1.000000 -1.000000
0 1 1.000000 0 0 1 1.000000 0.000000
0 1 1.000000 0 0 1 1.000000 -1.000000
0 1 1.000000 0 0 1 1.000000 0.000000
0 1 1.000000 0 0 1 1.000000 -1.000000
0 1 1.000000 0 0 1 1.000000 0.000000
0 1 1.000000 0 0 1 1.000000 -1.000000
0 1 1.000000 0 0 1 1.000000 0.000000
0 1 1.000000 0 0 1 1.000000 -1.000000
0 1 1.000000 0 0 1 1.000000 0.000000
0 1 1.000000 0 0 1 1.000000 -1.000000
0 1 1.000000 0 0 1 1.000000 0.000000
0 1 1.000000 0 0 1 1.000000 -1.000000
0 1 1.000000 0 0 1 1.000000 0.000000
0 1 1.000000 0 0 1 1.000000 -1.000000
0 1 1.000000 0 0 1 1.000000 0.000000
