# Supplementary material for: If self‐shading is so bad, why is there so much? Short shoots reconcile costs and benefits
Source: New Phytol. 2022 Dec 21;237(5):1684–95. doi: 10.1111/nph.18636 (PMC10107860; doi:10.1111/nph.18636)
Supplement: Supplementary file 4 — Note S1 Compressed archive containing all AMAPSIM parameter files and scripts of the simulations performed. Please note: Wiley is not responsible for the content or functionality of any Supporting Information supplied by the authors. Any queries (other than missing material) should be directed to the New Phytologist Central Office. [file NPH-237-1684-s002.file › supplementaryMaterial/pascourttouille_surface_path.groovy]

import java.text.DecimalFormat
import java.lang.Math
import jeeb.lib.formats.OPFWriterV2;

surfacicMass = 0.01
woodDensitycourt = 0.77
woodDensitylong = 0.77

// formule magique de Herve pour calculer la LUE
LUE = {feuille->
    a = 0.6
    b=0.01
    Pm = 1
    organ = Components(feuille)[0]
    
    irr = organ.get("irradiance_MJ_m2")
    PAR = irr /1000
    
    if (PAR <0.0001)
        return 0;
    
//    coeff =  ((1/(2*a)*(b*PAR+Pm-Math.pow(Math.pow(b*PAR+Pm,2.0)-4*a*b*PAR*Pm,0.5))-0.1) *1000) / PAR
// en fait j'ai pris une approximation polynomiale !
    PAR2 = (0.413*Math.pow(PAR, 3)-2.054*Math.pow(PAR, 2)+3.369*PAR-0.06)
 
     coeff = PAR2 / PAR
    
    return organ.get("interceptedLight_MJ")*1000 * coeff
}

light = {feuille ->
      organ = Components(feuille)[0]
     return organ.get("interceptedLight_MJ")*1000
//    return InterceptedLight_MJ(organ)
//    if(elight(node)/28 < 1)
//    return elight(node)/28
}

calculSurface = {feuille -> 
    organ = Components(feuille)[0]
        
    return Length(organ)*Width(organ)
}


calculPathLength = {feuille -> 
    ancestors = Ancestors2(feuille, {node -> Length(node) != null})
    pathLength = 0
    for(a in ancestors) {
        pathLength += Length(a)
    }
    return pathLength
}


calculShootLength = {feuille -> 
    bearer = Bearer(feuille)
    GU = Complex(bearer)
    ancestors = Components(GU, {node -> Length(node) != null && Scale(node) ==7})
    pathLength = 0
    for(a in ancestors) {
        pathLength += Length(a)
    }
    return pathLength
}


touilleOPF = { n->

    LoadOPF (n)
 
    totalLight = 0
    totalEfficientLight = 0
       totalMass = 0
       shootBiomass = 0
       totalSurfaceLong = 0

    plant =  NodesFilter({node -> return Scale(node)==1})[0]

nbshootL = NodesFilter({node -> return TypeName(node)=="tronc_reit" || TypeName(node)=="branches" || TypeName(node)=="long"}).size()
longs = NodesFilter({node -> return TypeName(node)=="tronc_reit" || TypeName(node)=="branches" || TypeName(node)=="long"})
nblongs=0
for (l in longs) {
     d = l.getLastComponent()
     d = d.getLastComponent()
     if (d != null) {
         f = d.getDescendants()
         for (ff in f){
            if (TypeName(ff)=="feuilleL" || TypeName(ff)=="feilleL"){
               nblongs++
               break
            }
        }
    }
}
nbshootS =  NodesFilter({node -> return  TypeName(node)=="court"}).size()
courts =  NodesFilter({node -> return  TypeName(node)=="court"})
nbcourts=0
for (c in courts) {
     desc = Components(c)
     d = desc[desc.size()-1]
         f = d.getDescendants()
         for (ff in f){
             if (TypeName(ff)=="feuilleCq" || TypeName(ff)=="feuilleC"){
               nbcourts++
               break
            }
        }
}

        woodDensity = woodDensitylong
    feuillesList = NodesFilter({node -> return TypeName(node)=="feuilleL" || TypeName(node)=="feilleL"})
    nbfeuilleLong=0;
    for(f in feuillesList) {

        l = light(f)
        el = LUE(f)
        
        totalLight += l
        totalEfficientLight += el
        surface = calculSurface(f)
        totalSurfaceLong += surface
        f.set("Surface", surface)
        nbfeuilleLong++
        
        pathLength = calculPathLength(f)
        f.set("PathLength", pathLength)
        
        biomass = surface*surfacicMass + pathLength*woodDensity
        f.set("buildBiomass", biomass)
        totalMass += biomass
        
//        yield = light(f) / biomass
        yield = el / biomass
              f.set("yield", yield)
        
              b = Bearer(f)
              shootBiomass += surface*surfacicMass + Length(b)*woodDensity

    }
    
 
       yieldPathLong = totalEfficientLight/totalMass
       yieldShootLong = totalEfficientLight/shootBiomass
       lightLong = totalLight
       efficientLightLong = totalEfficientLight
    buildMassLong = totalMass
       shootMassLong= shootBiomass

       plant.set ("YieldPathLong", totalLight/totalMass)
       plant.set ("YieldShootLong", totalLight/shootBiomass)
       plant.set ("LightLong", totalLight)
       plant.set ("EfficientLightLong", totalEfficientLight)
       plant.set ("surfaceLong", totalSurfaceLong)
       plant.set ("BuildMassLong", totalMass)
       plant.set ("ShootMassLong", shootBiomass)

    totalLight = 0
    totalEfficientLight = 0
    totalMass = 0
       shootBiomass = 0
       totalSurfaceCourt = 0

        woodDensity = woodDensitycourt
        feuillesList = NodesFilter({node -> return TypeName(node)=="feuilleCq" || TypeName(node)=="feuilleC"})
  nbfeuilleCourt=0;
     for(f in feuillesList) {

        l = light(f)
        el = LUE(f)

        totalLight += l
        totalEfficientLight += el
        surface = calculSurface(f)
        totalSurfaceCourt += surface
        f.set("Surface", surface)
        nbfeuilleCourt++
        
        pathLength = calculPathLength(f)
        f.set("PathLength", pathLength)
        
        biomass = surface*surfacicMass + pathLength*woodDensity
        f.set("buildBiomass", biomass)
        totalMass += biomass
        
//        yield = light(f) / biomass
        yield = el / biomass
        f.set("yield", yield)

              b = Bearer(f)
              shootBiomass += surface*surfacicMass + Length(b)*woodDensity

    }

       yieldPathCourt = totalEfficientLight/totalMass
       yieldShootCourt = totalEfficientLight/shootBiomass
       lightCourt = totalLight
       efficientLightCourt = totalEfficientLight
       buildMassCourt = totalMass
       shootMassCourt = shootBiomass
    
       def pattern1 = "###.##"
       def form = new DecimalFormat(pattern1)
       String syieldPathLong = form.format(yieldPathLong)
       String syieldShootLong = form.format(yieldShootLong)
       String slightLong = form.format(lightLong)
       String sefficientLightLong = form.format(efficientLightLong)
       String sbuildMassLong = form.format(buildMassLong)
       String sshootMassLong = form.format(shootMassLong)
       String syieldPathCourt = form.format(yieldPathCourt)
       String syieldShootCourt = form.format(yieldShootCourt)
       String slightCourt = form.format(lightCourt)
       String sefficientLightCourt = form.format(efficientLightCourt)
       String sbuildMassCourt = form.format(buildMassCourt)
       String sshootMassCourt = form.format(shootMassCourt)
       String ssurfaceCourt = form.format(totalSurfaceCourt)
       String ssurfaceLong = form.format(totalSurfaceLong)
       String ssurfacetot = form.format(totalSurfaceLong+totalSurfaceCourt)
            
       println nblongs+" $ssurfaceLong $syieldPathLong $sefficientLightLong $slightLong $sshootMassLong $syieldShootLong $syieldPathCourt $sefficientLightCourt $slightCourt $sshootMassCourt $syieldShootCourt $ssurfaceCourt "+nbcourts+ " $ssurfacetot "

       plant.set ("YieldPathShort", totalEfficientLight/totalMass)
       plant.set ("YieldShootShort", totalEfficientLight/shootBiomass)
       plant.set ("LightShort", totalLight)
       plant.set ("EfficientLightShort", totalEfficientLight)
       plant.set ("surfaceShort", totalSurfaceCourt)
       plant.set ("BuildMassShort", totalMass)
       plant.set ("ShootMassShort", shootBiomass)

//    Update()
    OPFWriterV2 writer = new OPFWriterV2 (n)
    writer.save(scene)

}


println ("quartile1")
println ("nbLong surfaceLong yielpathLong efficientlightLong lightLong shootMassLong yieldShootLong yieldPathCourt efficientlightcourt lightCourt shootMassCourt yieldShootCourt surfaceCourt nbCourt surftot")
touilleOPF ("/home/barczi/courtlong/dataMIRnew/fpacourtpascourt/opf/quartile1Rauh1_10_1.opf")
touilleOPF ("/home/barczi/courtlong/dataMIRnew/fpacourtpascourt/opf/quartile1Rauh2_10_2.opf")
touilleOPF ("/home/barczi/courtlong/dataMIRnew/fpacourtpascourt/opf/quartile1Rauh3_10_3.opf")
touilleOPF ("/home/barczi/courtlong/dataMIRnew/fpacourtpascourt/opf/quartile1Rauh4_10_4.opf")
touilleOPF ("/home/barczi/courtlong/dataMIRnew/fpacourtpascourt/opf/quartile1Rauh5_10_5.opf")
touilleOPF ("/home/barczi/courtlong/dataMIRnew/fpacourtpascourt/opf/quartile1Rauh6_10_6.opf")
touilleOPF ("/home/barczi/courtlong/dataMIRnew/fpacourtpascourt/opf/quartile1Rauh7_10_7.opf")
touilleOPF ("/home/barczi/courtlong/dataMIRnew/fpacourtpascourt/opf/quartile1Rauh8_10_8.opf")
touilleOPF ("/home/barczi/courtlong/dataMIRnew/fpacourtpascourt/opf/quartile1Rauh9_10_9.opf")

/*
println ("mediane")
println ("nbLong surfaceLong yielpathLong efficientlightLong lightLong shootMassLong yieldShootLong yieldPathCourt efficientlightcourt lightCourt shootMassCourt yieldShootCourt surfaceCourt nbCourt surftot")
touilleOPF ("/home/barczi/courtlong/dataMIRnew/fpacourtpascourt/opf/medianeRauh1_10_1.opf")
touilleOPF ("/home/barczi/courtlong/dataMIRnew/fpacourtpascourt/opf/medianeRauh2_10_2.opf")
touilleOPF ("/home/barczi/courtlong/dataMIRnew/fpacourtpascourt/opf/medianeRauh3_10_3.opf")
touilleOPF ("/home/barczi/courtlong/dataMIRnew/fpacourtpascourt/opf/medianeRauh4_10_4.opf")
touilleOPF ("/home/barczi/courtlong/dataMIRnew/fpacourtpascourt/opf/medianeRauh5_10_5.opf")
touilleOPF ("/home/barczi/courtlong/dataMIRnew/fpacourtpascourt/opf/medianeRauh6_10_6.opf")
touilleOPF ("/home/barczi/courtlong/dataMIRnew/fpacourtpascourt/opf/medianeRauh7_10_7.opf")
touilleOPF ("/home/barczi/courtlong/dataMIRnew/fpacourtpascourt/opf/medianeRauh8_10_8.opf")
touilleOPF ("/home/barczi/courtlong/dataMIRnew/fpacourtpascourt/opf/medianeRauh9_10_9.opf")

println ("quartile3")
println ("nbLong surfaceLong yielpathLong efficientlightLong lightLong shootMassLong yieldShootLong yieldPathCourt efficientlightcourt lightCourt shootMassCourt yieldShootCourt surfaceCourt nbCourt surftot")
touilleOPF ("/home/barczi/courtlong/dataMIRnew/fpacourtpascourt/opf/quartile3Troll1_10_1.opf")
touilleOPF ("/home/barczi/courtlong/dataMIRnew/fpacourtpascourt/opf/quartile3Troll2_10_2.opf")
touilleOPF ("/home/barczi/courtlong/dataMIRnew/fpacourtpascourt/opf/quartile3Troll3_10_3.opf")
touilleOPF ("/home/barczi/courtlong/dataMIRnew/fpacourtpascourt/opf/quartile3Troll4_10_14.opf")
touilleOPF ("/home/barczi/courtlong/dataMIRnew/fpacourtpascourt/opf/quartile3Troll5_10_5.opf")
touilleOPF ("/home/barczi/courtlong/dataMIRnew/fpacourtpascourt/opf/quartile3Troll6_10_6.opf")
touilleOPF ("/home/barczi/courtlong/dataMIRnew/fpacourtpascourt/opf/quartile3Troll7_10_7.opf")
touilleOPF ("/home/barczi/courtlong/dataMIRnew/fpacourtpascourt/opf/quartile3Troll8_10_8.opf")
touilleOPF ("/home/barczi/courtlong/dataMIRnew/fpacourtpascourt/opf/quartile3Troll9_10_9.opf")
*/
/*
println ("quartile3lightisotaillefeuille")
println ("nbLong surfaceLong yielpathLong efficientlightLong lightLong shootMassLong yieldShootLong yieldPathCourt efficientlightcourt lightCourt shootMassCourt yieldShootCourt surfaceCourt nbCourt surftot")
touilleOPF ("/home/barczi/courtlong/dataMIRnew/fpacourtpascourt/opf/quartile3courtlightisofeuille1_10_1.opf")
touilleOPF ("/home/barczi/courtlong/dataMIRnew/fpacourtpascourt/opf/quartile3courtlightisofeuille2_10_2.opf")
touilleOPF ("/home/barczi/courtlong/dataMIRnew/fpacourtpascourt/opf/quartile3courtlightisofeuille3_10_3.opf")
touilleOPF ("/home/barczi/courtlong/dataMIRnew/fpacourtpascourt/opf/quartile3courtlightisofeuille4_10_4.opf")
touilleOPF ("/home/barczi/courtlong/dataMIRnew/fpacourtpascourt/opf/quartile3courtlightisofeuille5_10_5.opf")
touilleOPF ("/home/barczi/courtlong/dataMIRnew/fpacourtpascourt/opf/quartile3courtlightisofeuille6_10_6.opf")
touilleOPF ("/home/barczi/courtlong/dataMIRnew/fpacourtpascourt/opf/quartile3courtlightisofeuille7_10_7.opf")
touilleOPF ("/home/barczi/courtlong/dataMIRnew/fpacourtpascourt/opf/quartile3courtlightisofeuille8_10_8.opf")
touilleOPF ("/home/barczi/courtlong/dataMIRnew/fpacourtpascourt/opf/quartile3courtlightisofeuille9_10_9.opf")

println ("quartile3medisotaillefeuille")
println ("nbLong surfaceLong yielpathLong efficientlightLong lightLong shootMassLong yieldShootLong yieldPathCourt efficientlightcourt lightCourt shootMassCourt yieldShootCourt surfaceCourt nbCourt surftot")
touilleOPF ("/home/barczi/courtlong/dataMIRnew/fpacourtpascourt/opf/quartile3courtmedisofeuille1_10_1.opf")
touilleOPF ("/home/barczi/courtlong/dataMIRnew/fpacourtpascourt/opf/quartile3courtmedisofeuille2_10_2.opf")
touilleOPF ("/home/barczi/courtlong/dataMIRnew/fpacourtpascourt/opf/quartile3courtmedisofeuille3_10_3.opf")
touilleOPF ("/home/barczi/courtlong/dataMIRnew/fpacourtpascourt/opf/quartile3courtmedisofeuille4_10_4.opf")
touilleOPF ("/home/barczi/courtlong/dataMIRnew/fpacourtpascourt/opf/quartile3courtmedisofeuille5_10_5.opf")
touilleOPF ("/home/barczi/courtlong/dataMIRnew/fpacourtpascourt/opf/quartile3courtmedisofeuille6_10_6.opf")
touilleOPF ("/home/barczi/courtlong/dataMIRnew/fpacourtpascourt/opf/quartile3courtmedisofeuille7_10_7.opf")
touilleOPF ("/home/barczi/courtlong/dataMIRnew/fpacourtpascourt/opf/quartile3courtmedisofeuille8_10_8.opf")
touilleOPF ("/home/barczi/courtlong/dataMIRnew/fpacourtpascourt/opf/quartile3courtmedisofeuille9_10_9.opf")

println ("quartile3fortisotaillefeuille")
println ("nbLong surfaceLong yielpathLong efficientlightLong lightLong shootMassLong yieldShootLong yieldPathCourt efficientlightcourt lightCourt shootMassCourt yieldShootCourt surfaceCourt nbCourt surftot")
touilleOPF ("/home/barczi/courtlong/dataMIRnew/fpacourtpascourt/opf/quartile3courtfortisofeuille1_10_1.opf")
touilleOPF ("/home/barczi/courtlong/dataMIRnew/fpacourtpascourt/opf/quartile3courtfortisofeuille2_10_2.opf")
touilleOPF ("/home/barczi/courtlong/dataMIRnew/fpacourtpascourt/opf/quartile3courtfortisofeuille3_10_3.opf")
touilleOPF ("/home/barczi/courtlong/dataMIRnew/fpacourtpascourt/opf/quartile3courtfortisofeuille4_10_14.opf")
touilleOPF ("/home/barczi/courtlong/dataMIRnew/fpacourtpascourt/opf/quartile3courtfortisofeuille5_10_5.opf")
touilleOPF ("/home/barczi/courtlong/dataMIRnew/fpacourtpascourt/opf/quartile3courtfortisofeuille6_10_6.opf")
touilleOPF ("/home/barczi/courtlong/dataMIRnew/fpacourtpascourt/opf/quartile3courtfortisofeuille7_10_7.opf")
touilleOPF ("/home/barczi/courtlong/dataMIRnew/fpacourtpascourt/opf/quartile3courtfortisofeuille8_10_8.opf")
touilleOPF ("/home/barczi/courtlong/dataMIRnew/fpacourtpascourt/opf/quartile3courtfortisofeuille9_10_9.opf")

println ("quartile3courtmedfeuillecourtgrosses")
println ("nbLong surfaceLong yielpathLong efficientlightLong lightLong shootMassLong yieldShootLong yieldPathCourt efficientlightcourt lightCourt shootMassCourt yieldShootCourt surfaceCourt nbCourt surftot")
touilleOPF ("/home/barczi/courtlong/dataMIRnew/fpacourtpascourt/opf/quartile3courtmedfeuillecourtgrosses1_10_1.opf")
touilleOPF ("/home/barczi/courtlong/dataMIRnew/fpacourtpascourt/opf/quartile3courtmedfeuillecourtgrosses2_10_2.opf")
touilleOPF ("/home/barczi/courtlong/dataMIRnew/fpacourtpascourt/opf/quartile3courtmedfeuillecourtgrosses3_10_3.opf")
touilleOPF ("/home/barczi/courtlong/dataMIRnew/fpacourtpascourt/opf/quartile3courtmedfeuillecourtgrosses4_10_4.opf")
touilleOPF ("/home/barczi/courtlong/dataMIRnew/fpacourtpascourt/opf/quartile3courtmedfeuillecourtgrosses5_10_5.opf")
touilleOPF ("/home/barczi/courtlong/dataMIRnew/fpacourtpascourt/opf/quartile3courtmedfeuillecourtgrosses6_10_6.opf")
touilleOPF ("/home/barczi/courtlong/dataMIRnew/fpacourtpascourt/opf/quartile3courtmedfeuillecourtgrosses7_10_7.opf")
touilleOPF ("/home/barczi/courtlong/dataMIRnew/fpacourtpascourt/opf/quartile3courtmedfeuillecourtgrosses8_10_8.opf")
touilleOPF ("/home/barczi/courtlong/dataMIRnew/fpacourtpascourt/opf/quartile3courtmedfeuillecourtgrosses9_10_9.opf")

println ("quartile3courtmedfeuillecourtpetites")
println ("nbLong surfaceLong yielpathLong efficientlightLong lightLong shootMassLong yieldShootLong yieldPathCourt efficientlightcourt lightCourt shootMassCourt yieldShootCourt surfaceCourt nbCourt surftot")
touilleOPF ("/home/barczi/courtlong/dataMIRnew/fpacourtpascourt/opf/quartile3courtmedfeuillecourtpetites1_10_1.opf")
touilleOPF ("/home/barczi/courtlong/dataMIRnew/fpacourtpascourt/opf/quartile3courtmedfeuillecourtpetites2_10_2.opf")
touilleOPF ("/home/barczi/courtlong/dataMIRnew/fpacourtpascourt/opf/quartile3courtmedfeuillecourtpetites3_10_3.opf")
touilleOPF ("/home/barczi/courtlong/dataMIRnew/fpacourtpascourt/opf/quartile3courtmedfeuillecourtpetites4_10_4.opf")
touilleOPF ("/home/barczi/courtlong/dataMIRnew/fpacourtpascourt/opf/quartile3courtmedfeuillecourtpetites5_10_5.opf")
touilleOPF ("/home/barczi/courtlong/dataMIRnew/fpacourtpascourt/opf/quartile3courtmedfeuillecourtpetites6_10_6.opf")
touilleOPF ("/home/barczi/courtlong/dataMIRnew/fpacourtpascourt/opf/quartile3courtmedfeuillecourtpetites7_10_7.opf")
touilleOPF ("/home/barczi/courtlong/dataMIRnew/fpacourtpascourt/opf/quartile3courtmedfeuillecourtpetites8_10_8.opf")
touilleOPF ("/home/barczi/courtlong/dataMIRnew/fpacourtpascourt/opf/quartile3courtmedfeuillecourtpetites9_10_9.opf")

println ("quartile3courtmedfeuillecourtmed")
println ("nbLong surfaceLong yielpathLong efficientlightLong lightLong shootMassLong yieldShootLong yieldPathCourt efficientlightcourt lightCourt shootMassCourt yieldShootCourt surfaceCourt nbCourt surftot")
touilleOPF ("/home/barczi/courtlong/dataMIRnew/fpacourtpascourt/opf/quartile3courtmedfeuillecourtmed1_10_1.opf")
touilleOPF ("/home/barczi/courtlong/dataMIRnew/fpacourtpascourt/opf/quartile3courtmedfeuillecourtmed2_10_2.opf")
touilleOPF ("/home/barczi/courtlong/dataMIRnew/fpacourtpascourt/opf/quartile3courtmedfeuillecourtmed3_10_3.opf")
touilleOPF ("/home/barczi/courtlong/dataMIRnew/fpacourtpascourt/opf/quartile3courtmedfeuillecourtmed4_10_4.opf")
touilleOPF ("/home/barczi/courtlong/dataMIRnew/fpacourtpascourt/opf/quartile3courtmedfeuillecourtmed5_10_5.opf")
touilleOPF ("/home/barczi/courtlong/dataMIRnew/fpacourtpascourt/opf/quartile3courtmedfeuillecourtmed6_10_6.opf")
touilleOPF ("/home/barczi/courtlong/dataMIRnew/fpacourtpascourt/opf/quartile3courtmedfeuillecourtmed7_10_7.opf")
touilleOPF ("/home/barczi/courtlong/dataMIRnew/fpacourtpascourt/opf/quartile3courtmedfeuillecourtmed8_10_8.opf")
touilleOPF ("/home/barczi/courtlong/dataMIRnew/fpacourtpascourt/opf/quartile3courtmedfeuillecourtmed9_10_9.opf")
*/
/*
println ("medianelightisotaillefeuille")
println ("nbLong surfaceLong yielpathLong efficientlightLong lightLong shootMassLong yieldShootLong yieldPathCourt efficientlightcourt lightCourt shootMassCourt yieldShootCourt surfaceCourt nbCourt surftot")
touilleOPF ("/home/barczi/courtlong/dataMIRnew/fpacourtpascourt/opf/medianecourtlightisofeuille1_10_1.opf")
touilleOPF ("/home/barczi/courtlong/dataMIRnew/fpacourtpascourt/opf/medianecourtlightisofeuille2_10_2.opf")
touilleOPF ("/home/barczi/courtlong/dataMIRnew/fpacourtpascourt/opf/medianecourtlightisofeuille3_10_3.opf")
touilleOPF ("/home/barczi/courtlong/dataMIRnew/fpacourtpascourt/opf/medianecourtlightisofeuille4_10_4.opf")
touilleOPF ("/home/barczi/courtlong/dataMIRnew/fpacourtpascourt/opf/medianecourtlightisofeuille5_10_5.opf")
touilleOPF ("/home/barczi/courtlong/dataMIRnew/fpacourtpascourt/opf/medianecourtlightisofeuille6_10_6.opf")
touilleOPF ("/home/barczi/courtlong/dataMIRnew/fpacourtpascourt/opf/medianecourtlightisofeuille7_10_7.opf")
touilleOPF ("/home/barczi/courtlong/dataMIRnew/fpacourtpascourt/opf/medianecourtlightisofeuille8_10_8.opf")
touilleOPF ("/home/barczi/courtlong/dataMIRnew/fpacourtpascourt/opf/medianecourtlightisofeuille9_10_9.opf")

println ("medianemedisotaillefeuille")
println ("nbLong surfaceLong yielpathLong efficientlightLong lightLong shootMassLong yieldShootLong yieldPathCourt efficientlightcourt lightCourt shootMassCourt yieldShootCourt surfaceCourt nbCourt surftot")
touilleOPF ("/home/barczi/courtlong/dataMIRnew/fpacourtpascourt/opf/medianecourtmedisofeuille1_10_1.opf")
touilleOPF ("/home/barczi/courtlong/dataMIRnew/fpacourtpascourt/opf/medianecourtmedisofeuille2_10_2.opf")
touilleOPF ("/home/barczi/courtlong/dataMIRnew/fpacourtpascourt/opf/medianecourtmedisofeuille3_10_3.opf")
touilleOPF ("/home/barczi/courtlong/dataMIRnew/fpacourtpascourt/opf/medianecourtmedisofeuille4_10_4.opf")
touilleOPF ("/home/barczi/courtlong/dataMIRnew/fpacourtpascourt/opf/medianecourtmedisofeuille5_10_5.opf")
touilleOPF ("/home/barczi/courtlong/dataMIRnew/fpacourtpascourt/opf/medianecourtmedisofeuille6_10_6.opf")
touilleOPF ("/home/barczi/courtlong/dataMIRnew/fpacourtpascourt/opf/medianecourtmedisofeuille7_10_7.opf")
touilleOPF ("/home/barczi/courtlong/dataMIRnew/fpacourtpascourt/opf/medianecourtmedisofeuille8_10_8.opf")
touilleOPF ("/home/barczi/courtlong/dataMIRnew/fpacourtpascourt/opf/medianecourtmedisofeuille9_10_9.opf")

println ("medianefortisotaillefeuille")
println ("nbLong surfaceLong yielpathLong efficientlightLong lightLong shootMassLong yieldShootLong yieldPathCourt efficientlightcourt lightCourt shootMassCourt yieldShootCourt surfaceCourt nbCourt surftot")
touilleOPF ("/home/barczi/courtlong/dataMIRnew/fpacourtpascourt/opf/medianecourtfortisofeuille1_10_1.opf")
touilleOPF ("/home/barczi/courtlong/dataMIRnew/fpacourtpascourt/opf/medianecourtfortisofeuille2_10_2.opf")
touilleOPF ("/home/barczi/courtlong/dataMIRnew/fpacourtpascourt/opf/medianecourtfortisofeuille3_10_3.opf")
touilleOPF ("/home/barczi/courtlong/dataMIRnew/fpacourtpascourt/opf/medianecourtfortisofeuille4_10_4.opf")
touilleOPF ("/home/barczi/courtlong/dataMIRnew/fpacourtpascourt/opf/medianecourtfortisofeuille5_10_5.opf")
touilleOPF ("/home/barczi/courtlong/dataMIRnew/fpacourtpascourt/opf/medianecourtfortisofeuille6_10_6.opf")
touilleOPF ("/home/barczi/courtlong/dataMIRnew/fpacourtpascourt/opf/medianecourtfortisofeuille7_10_7.opf")
touilleOPF ("/home/barczi/courtlong/dataMIRnew/fpacourtpascourt/opf/medianecourtfortisofeuille8_10_8.opf")
touilleOPF ("/home/barczi/courtlong/dataMIRnew/fpacourtpascourt/opf/medianecourtfortisofeuille9_10_9.opf")

println ("medianecourtmedfeuillecourtgrosses")
println ("nbLong surfaceLong yielpathLong efficientlightLong lightLong shootMassLong yieldShootLong yieldPathCourt efficientlightcourt lightCourt shootMassCourt yieldShootCourt surfaceCourt nbCourt surftot")
touilleOPF ("/home/barczi/courtlong/dataMIRnew/fpacourtpascourt/opf/medianecourtmedfeuillecourtgrosses1_10_1.opf")
touilleOPF ("/home/barczi/courtlong/dataMIRnew/fpacourtpascourt/opf/medianecourtmedfeuillecourtgrosses2_10_2.opf")
touilleOPF ("/home/barczi/courtlong/dataMIRnew/fpacourtpascourt/opf/medianecourtmedfeuillecourtgrosses3_10_3.opf")
touilleOPF ("/home/barczi/courtlong/dataMIRnew/fpacourtpascourt/opf/medianecourtmedfeuillecourtgrosses4_10_4.opf")
touilleOPF ("/home/barczi/courtlong/dataMIRnew/fpacourtpascourt/opf/medianecourtmedfeuillecourtgrosses5_10_5.opf")
touilleOPF ("/home/barczi/courtlong/dataMIRnew/fpacourtpascourt/opf/medianecourtmedfeuillecourtgrosses6_10_6.opf")
touilleOPF ("/home/barczi/courtlong/dataMIRnew/fpacourtpascourt/opf/medianecourtmedfeuillecourtgrosses7_10_7.opf")
touilleOPF ("/home/barczi/courtlong/dataMIRnew/fpacourtpascourt/opf/medianecourtmedfeuillecourtgrosses8_10_8.opf")
touilleOPF ("/home/barczi/courtlong/dataMIRnew/fpacourtpascourt/opf/medianecourtmedfeuillecourtgrosses9_10_9.opf")

println ("medianecourtmedfeuillecourtpetites")
println ("nbLong surfaceLong yielpathLong efficientlightLong lightLong shootMassLong yieldShootLong yieldPathCourt efficientlightcourt lightCourt shootMassCourt yieldShootCourt surfaceCourt nbCourt surftot")
touilleOPF ("/home/barczi/courtlong/dataMIRnew/fpacourtpascourt/opf/medianecourtmedfeuillecourtpetites1_10_1.opf")
touilleOPF ("/home/barczi/courtlong/dataMIRnew/fpacourtpascourt/opf/medianecourtmedfeuillecourtpetites2_10_2.opf")
touilleOPF ("/home/barczi/courtlong/dataMIRnew/fpacourtpascourt/opf/medianecourtmedfeuillecourtpetites3_10_3.opf")
touilleOPF ("/home/barczi/courtlong/dataMIRnew/fpacourtpascourt/opf/medianecourtmedfeuillecourtpetites4_10_4.opf")
touilleOPF ("/home/barczi/courtlong/dataMIRnew/fpacourtpascourt/opf/medianecourtmedfeuillecourtpetites5_10_5.opf")
touilleOPF ("/home/barczi/courtlong/dataMIRnew/fpacourtpascourt/opf/medianecourtmedfeuillecourtpetites6_10_6.opf")
touilleOPF ("/home/barczi/courtlong/dataMIRnew/fpacourtpascourt/opf/medianecourtmedfeuillecourtpetites7_10_7.opf")
touilleOPF ("/home/barczi/courtlong/dataMIRnew/fpacourtpascourt/opf/medianecourtmedfeuillecourtpetites8_10_8.opf")
touilleOPF ("/home/barczi/courtlong/dataMIRnew/fpacourtpascourt/opf/medianecourtmedfeuillecourtpetites9_10_9.opf")

println ("medianecourtmedfeuillecourtmed")
println ("nbLong surfaceLong yielpathLong efficientlightLong lightLong shootMassLong yieldShootLong yieldPathCourt efficientlightcourt lightCourt shootMassCourt yieldShootCourt surfaceCourt nbCourt surftot")
touilleOPF ("/home/barczi/courtlong/dataMIRnew/fpacourtpascourt/opf/medianecourtmedfeuillecourtmed1_10_1.opf")
touilleOPF ("/home/barczi/courtlong/dataMIRnew/fpacourtpascourt/opf/medianecourtmedfeuillecourtmed2_10_2.opf")
touilleOPF ("/home/barczi/courtlong/dataMIRnew/fpacourtpascourt/opf/medianecourtmedfeuillecourtmed3_10_3.opf")
touilleOPF ("/home/barczi/courtlong/dataMIRnew/fpacourtpascourt/opf/medianecourtmedfeuillecourtmed4_10_4.opf")
touilleOPF ("/home/barczi/courtlong/dataMIRnew/fpacourtpascourt/opf/medianecourtmedfeuillecourtmed5_10_5.opf")
touilleOPF ("/home/barczi/courtlong/dataMIRnew/fpacourtpascourt/opf/medianecourtmedfeuillecourtmed6_10_6.opf")
touilleOPF ("/home/barczi/courtlong/dataMIRnew/fpacourtpascourt/opf/medianecourtmedfeuillecourtmed7_10_7.opf")
touilleOPF ("/home/barczi/courtlong/dataMIRnew/fpacourtpascourt/opf/medianecourtmedfeuillecourtmed8_10_8.opf")
touilleOPF ("/home/barczi/courtlong/dataMIRnew/fpacourtpascourt/opf/medianecourtmedfeuillecourtmed9_10_9.opf")
*/


println ("quartile1lightisotaillefeuille")
println ("nbLong surfaceLong yielpathLong efficientlightLong lightLong shootMassLong yieldShootLong yieldPathCourt efficientlightcourt lightCourt shootMassCourt yieldShootCourt surfaceCourt nbCourt surftot")
touilleOPF ("/home/barczi/courtlong/dataMIRnew/fpacourtpascourt/opf/courtlightisofeuille1_10_1.opf")
touilleOPF ("/home/barczi/courtlong/dataMIRnew/fpacourtpascourt/opf/courtlightisofeuille2_10_2.opf")
touilleOPF ("/home/barczi/courtlong/dataMIRnew/fpacourtpascourt/opf/courtlightisofeuille3_10_3.opf")
touilleOPF ("/home/barczi/courtlong/dataMIRnew/fpacourtpascourt/opf/courtlightisofeuille4_10_4.opf")
touilleOPF ("/home/barczi/courtlong/dataMIRnew/fpacourtpascourt/opf/courtlightisofeuille5_10_5.opf")
touilleOPF ("/home/barczi/courtlong/dataMIRnew/fpacourtpascourt/opf/courtlightisofeuille6_10_6.opf")
touilleOPF ("/home/barczi/courtlong/dataMIRnew/fpacourtpascourt/opf/courtlightisofeuille7_10_7.opf")
touilleOPF ("/home/barczi/courtlong/dataMIRnew/fpacourtpascourt/opf/courtlightisofeuille8_10_8.opf")
touilleOPF ("/home/barczi/courtlong/dataMIRnew/fpacourtpascourt/opf/courtlightisofeuille9_10_9.opf")

println ("quartile1medisotaillefeuille")
println ("nbLong surfaceLong yielpathLong efficientlightLong lightLong shootMassLong yieldShootLong yieldPathCourt efficientlightcourt lightCourt shootMassCourt yieldShootCourt surfaceCourt nbCourt surftot")
touilleOPF ("/home/barczi/courtlong/dataMIRnew/fpacourtpascourt/opf/courtmedisofeuille1_10_1.opf")
touilleOPF ("/home/barczi/courtlong/dataMIRnew/fpacourtpascourt/opf/courtmedisofeuille2_10_2.opf")
touilleOPF ("/home/barczi/courtlong/dataMIRnew/fpacourtpascourt/opf/courtmedisofeuille3_10_3.opf")
touilleOPF ("/home/barczi/courtlong/dataMIRnew/fpacourtpascourt/opf/courtmedisofeuille4_10_4.opf")
touilleOPF ("/home/barczi/courtlong/dataMIRnew/fpacourtpascourt/opf/courtmedisofeuille5_10_5.opf")
touilleOPF ("/home/barczi/courtlong/dataMIRnew/fpacourtpascourt/opf/courtmedisofeuille6_10_6.opf")
touilleOPF ("/home/barczi/courtlong/dataMIRnew/fpacourtpascourt/opf/courtmedisofeuille7_10_7.opf")
touilleOPF ("/home/barczi/courtlong/dataMIRnew/fpacourtpascourt/opf/courtmedisofeuille8_10_8.opf")
touilleOPF ("/home/barczi/courtlong/dataMIRnew/fpacourtpascourt/opf/courtmedisofeuille9_10_9.opf")

println ("quartile1fortisotaillefeuille")
println ("nbLong surfaceLong yielpathLong efficientlightLong lightLong shootMassLong yieldShootLong yieldPathCourt efficientlightcourt lightCourt shootMassCourt yieldShootCourt surfaceCourt nbCourt surftot")
touilleOPF ("/home/barczi/courtlong/dataMIRnew/fpacourtpascourt/opf/courtfortisofeuille1_10_1.opf")
touilleOPF ("/home/barczi/courtlong/dataMIRnew/fpacourtpascourt/opf/courtfortisofeuille2_10_2.opf")
touilleOPF ("/home/barczi/courtlong/dataMIRnew/fpacourtpascourt/opf/courtfortisofeuille3_10_3.opf")
touilleOPF ("/home/barczi/courtlong/dataMIRnew/fpacourtpascourt/opf/courtfortisofeuille4_10_4.opf")
touilleOPF ("/home/barczi/courtlong/dataMIRnew/fpacourtpascourt/opf/courtfortisofeuille5_10_5.opf")
touilleOPF ("/home/barczi/courtlong/dataMIRnew/fpacourtpascourt/opf/courtfortisofeuille6_10_6.opf")
touilleOPF ("/home/barczi/courtlong/dataMIRnew/fpacourtpascourt/opf/courtfortisofeuille7_10_7.opf")
touilleOPF ("/home/barczi/courtlong/dataMIRnew/fpacourtpascourt/opf/courtfortisofeuille8_10_8.opf")
touilleOPF ("/home/barczi/courtlong/dataMIRnew/fpacourtpascourt/opf/courtfortisofeuille9_10_9.opf")

println ("quartile1courtmedfeuillecourtgrosses")
println ("nbLong surfaceLong yielpathLong efficientlightLong lightLong shootMassLong yieldShootLong yieldPathCourt efficientlightcourt lightCourt shootMassCourt yieldShootCourt surfaceCourt nbCourt surftot")
touilleOPF ("/home/barczi/courtlong/dataMIRnew/fpacourtpascourt/opf/courtmedfeuillecourtgrosses1_10_1.opf")
touilleOPF ("/home/barczi/courtlong/dataMIRnew/fpacourtpascourt/opf/courtmedfeuillecourtgrosses2_10_2.opf")
touilleOPF ("/home/barczi/courtlong/dataMIRnew/fpacourtpascourt/opf/courtmedfeuillecourtgrosses3_10_3.opf")
touilleOPF ("/home/barczi/courtlong/dataMIRnew/fpacourtpascourt/opf/courtmedfeuillecourtgrosses4_10_4.opf")
touilleOPF ("/home/barczi/courtlong/dataMIRnew/fpacourtpascourt/opf/courtmedfeuillecourtgrosses5_10_5.opf")
touilleOPF ("/home/barczi/courtlong/dataMIRnew/fpacourtpascourt/opf/courtmedfeuillecourtgrosses6_10_6.opf")
touilleOPF ("/home/barczi/courtlong/dataMIRnew/fpacourtpascourt/opf/courtmedfeuillecourtgrosses7_10_7.opf")
touilleOPF ("/home/barczi/courtlong/dataMIRnew/fpacourtpascourt/opf/courtmedfeuillecourtgrosses8_10_8.opf")
touilleOPF ("/home/barczi/courtlong/dataMIRnew/fpacourtpascourt/opf/courtmedfeuillecourtgrosses9_10_9.opf")

println ("quartile1courtmedfeuillecourtpetites")
println ("nbLong surfaceLong yielpathLong efficientlightLong lightLong shootMassLong yieldShootLong yieldPathCourt efficientlightcourt lightCourt shootMassCourt yieldShootCourt surfaceCourt nbCourt surftot")
touilleOPF ("/home/barczi/courtlong/dataMIRnew/fpacourtpascourt/opf/courtmedfeuillecourtpetites1_10_1.opf")
touilleOPF ("/home/barczi/courtlong/dataMIRnew/fpacourtpascourt/opf/courtmedfeuillecourtpetites2_10_2.opf")
touilleOPF ("/home/barczi/courtlong/dataMIRnew/fpacourtpascourt/opf/courtmedfeuillecourtpetites3_10_3.opf")
touilleOPF ("/home/barczi/courtlong/dataMIRnew/fpacourtpascourt/opf/courtmedfeuillecourtpetites4_10_4.opf")
touilleOPF ("/home/barczi/courtlong/dataMIRnew/fpacourtpascourt/opf/courtmedfeuillecourtpetites5_10_5.opf")
touilleOPF ("/home/barczi/courtlong/dataMIRnew/fpacourtpascourt/opf/courtmedfeuillecourtpetites6_10_6.opf")
touilleOPF ("/home/barczi/courtlong/dataMIRnew/fpacourtpascourt/opf/courtmedfeuillecourtpetites7_10_7.opf")
touilleOPF ("/home/barczi/courtlong/dataMIRnew/fpacourtpascourt/opf/courtmedfeuillecourtpetites8_10_8.opf")
touilleOPF ("/home/barczi/courtlong/dataMIRnew/fpacourtpascourt/opf/courtmedfeuillecourtpetites9_10_9.opf")

println ("quartile1courtmedfeuillecourtmed")
println ("nbLong surfaceLong yielpathLong efficientlightLong lightLong shootMassLong yieldShootLong yieldPathCourt efficientlightcourt lightCourt shootMassCourt yieldShootCourt surfaceCourt nbCourt surftot")
touilleOPF ("/home/barczi/courtlong/dataMIRnew/fpacourtpascourt/opf/courtmedfeuillecourtmed1_10_1.opf")
touilleOPF ("/home/barczi/courtlong/dataMIRnew/fpacourtpascourt/opf/courtmedfeuillecourtmed2_10_2.opf")
touilleOPF ("/home/barczi/courtlong/dataMIRnew/fpacourtpascourt/opf/courtmedfeuillecourtmed3_10_3.opf")
touilleOPF ("/home/barczi/courtlong/dataMIRnew/fpacourtpascourt/opf/courtmedfeuillecourtmed4_10_4.opf")
touilleOPF ("/home/barczi/courtlong/dataMIRnew/fpacourtpascourt/opf/courtmedfeuillecourtmed5_10_5.opf")
touilleOPF ("/home/barczi/courtlong/dataMIRnew/fpacourtpascourt/opf/courtmedfeuillecourtmed6_10_6.opf")
touilleOPF ("/home/barczi/courtlong/dataMIRnew/fpacourtpascourt/opf/courtmedfeuillecourtmed7_10_7.opf")
touilleOPF ("/home/barczi/courtlong/dataMIRnew/fpacourtpascourt/opf/courtmedfeuillecourtmed8_10_8.opf")
touilleOPF ("/home/barczi/courtlong/dataMIRnew/fpacourtpascourt/opf/courtmedfeuillecourtmed9_10_9.opf")
